# Supplementary material for: Initial assessment of protein and amino acid digestive dynamics in protein-rich feedstuffs for broiler chickens
Source: PLoS One. 2020 Sep 24;15(9):e0239156. doi: 10.1371/journal.pone.0239156 (PMC7514088; doi:10.1371/journal.pone.0239156)
Supplement: S1 Data — (XLSX) [file pone.0239156.s001.xlsx]

## Sheet: Performance, AME, N diegst rate
New Cage	Treatment	Ingredient	WG	Feed intake	FCR	AME	AME:GE	N retention	AMEn	Potential digestible N	N digestion rate
9	7	Blood meal	156.167	707.167	4.52828	11.4078	0.875046	74.4459	10.3027	0.736254	0.0306922
15	7	Blood meal	141	629.833	4.4669	11.6138	0.890846	78.0191	10.5381	0.723063	0.0501233
30	7	Blood meal	155.667	702.167	4.51071	11.5623	0.886892	76.3552	10.3462	0.668648	0.17004
37	7	Blood meal	169.833	716.5	4.21884	10.939	0.839085	66.854	9.91752	0.659437	0.072109
47	7	Blood meal	222.5	775.333	3.48464	11.2467	0.862684	66.1478	10.0847	0.690774	0.100511
53	7	Blood meal	220.5	601.833	2.7294	7.3501	0.563795		7.41682	0.593839	0.323072
10	4	CCM	617.5	1036.17	1.678	11.8833	0.681044	58.3903	10.5662	0.761968	0.0218035
16	4	CCM	626.333	1068.83	1.70649	11.8304	0.678012	59.2241	10.4695	0.601421	0.0226903
26	4	CCM	602	980.833	1.62929	12.3512	0.707861	62.3225	10.9341	0.794175	0.0218118
36	4	CCM	601	990.833	1.64864	12.0232	0.689064	62.2821	10.5565	0.744181	0.0284241
46	4	CCM	634.167	1026	1.61787	12.3223	0.706203	63.9074	10.8881	0.726616	0.0358531
57	4	CCM	566.333	961.167	1.69717	12.1221	0.69473	63.8107	10.8023	1	0.0120257
1	5	ECM	548.333	1020.67	1.8614	11.8162	0.690588	53.859	10.538	0.713778	0.0239681
19	5	ECM	560.167	980.167	1.74978	12.1887	0.71236	58.8365	10.8703	1	0.00889608
25	5	ECM	632.167	1142.94	1.80798	11.9908	0.700795	53.3864	10.6639	0.80723	0.0148985
35	5	ECM	502.167	972.833	1.93727	11.9119	0.696182	55.6466	10.6551	0.732684	0.0189075
50	5	ECM	607.167	1069	1.76064	15.3445	0.896796	61.0583	13.8153	0.901341	0.0142858
55	5	ECM	613	1090.17	1.77841	11.8458	0.692321	58.7575	10.4209	1	0.0118973
5	10	Lupins	57.6667	673.5	11.6792	14.4437	0.770412	52.9694	13.6987	0.848041	0.0699465
17	10	Lupins	76.8333	669	8.70716	13.0651	0.696877	50.0079	12.451	0.759853	0.0563311
23	10	Lupins	41	588.5	14.3537	13.4878	0.719424	48.558	12.9246	1	0.0188622
32	10	Lupins	55.1667	590.167	10.6979	13.848	0.738638	55.4365	13.2344
42	10	Lupins	53.5	626.833	11.7165	14.1803	0.756365	60.2311	13.4602	0.823443	0.110483
52	10	Lupins	49.1667	621	12.6305	13.4418	0.716969	48.7557	12.8847	0.823519	0.0586948
3	9	Peas	71.1667	635.5	8.92974	11.5556	0.671131	40.6477	11.0323	0.807475	0.0579229
20	9	Peas	73.5	589	8.01361	12.2955	0.714101	45.4047	11.6928	0.769243	0.0521155
21	9	Peas	56.6667	587.167	10.3618	11.4086	0.662593	32.5284	11.0005	0.875113	0.0373528
39	9	Peas	72.1667	655	9.07621	11.9173	0.692138	47.8589	11.2315
48	9	Peas	105.333	955.799	9.07404	11.9553	0.694346	45.5305	11.228	0.757629	0.094129
58	9	Peas	101.833	902.259	8.86015	12.4598	0.723648	53.5741	11.5041	1	0.0128936
2	8	Plasma protein meal	94.6	491.351	5.19398	12.7513	0.88624	81.3967	11.7827
14	8	Plasma protein meal	29	365.127	12.5906	12.4374	0.864424	80.487	11.7456
22	8	Plasma protein meal	44.8333	432.264	9.64157	13.5226	0.939847	90.2274	12.6334
33	8	Plasma protein meal	-78.6667	190.382	-2.42011	13.8777	0.964524	90.6791	13.438
44	8	Plasma protein meal	-8.83333	249.183	-28.2094	13.1917	0.916849	83.7703	12.7688
56	8	Plasma protein meal	17	432.079	25.4164	13.2361	0.919929	88.9329	13.2361
8	2	SBM HCP	555.5	1075	1.93519	12.1467	0.801526	54.8319	10.7076	0.680136	0.167472
12	2	SBM HCP	580	1127.67	1.94425	12.0937	0.798035	50.6671	10.7312	1	0.0180056
24	2	SBM HCP	538.5	1084.17	2.01331	11.8974	0.78508	52.8071	10.5372	0.695576	0.0693518
34	2	SBM HCP	570.5	1133.33	1.98656	12.0735	0.796701	58.4513	10.4852	0.750533	0.0426815
45	2	SBM HCP	542.833	1093	2.01351	11.9367	0.787673	58.2636	10.4623	0.699312	0.08349
60	2	SBM HCP	534.167	1128	2.1117	11.9198	0.786559	56.4624	10.4827	1	0.0138725
4	1	SBM LCP	620.667	1086	1.74973	11.8131	0.749808	52.5731	10.4148	0.771744	0.0858553
18	1	SBM LCP	584.833	1003.17	1.7153	12.6836	0.805059	61.3519	11.1219	0.755364	0.0323535
27	1	SBM LCP	600.667	1081.5	1.8005	12.5096	0.794018	57.8248	10.9862	1	0.013198
31	1	SBM LCP	647.667	1105.83	1.70741	12.5144	0.794322	60.7877	10.7998	1	0.0140467
41	1	SBM LCP	645	940.167	1.45762	9.56454	0.607086	23.8902	9.2192	1	0.0126962
59	1	SBM LCP	648.667	1117.83	1.72328	12.286	0.779821	57.0814	10.7448	1	0.0156306

## Sheet: N digest % and Disapp rate
Cage	Treatment	Ingredient	Rep	Diet Protein	Diet AIA	PJ	Protein	AIA	DJ	Protein	AIA	PI	Protein	AIA	DI	Protein	AIA	ANDpj	ANDdj	ANDpi	ANDdi	FI	DPRpj	DPRdj	DPRpi	DPRdi
9	7	Blood meal	1	25.9099	15.6921		37.88	41.3516		41.37	46.4754		23.63	57.0643		21.59	54.7182	0.445205	0.46089	0.749208	0.761034	707.167	11.6533	12.0639	19.6107	19.9202
15	7	Blood meal	2	25.9099	15.6921		35.65	52.2414		39.5	43.2376		3.214	44.6548		32.64	52.0072	0.586706	0.446714	0.956409	0.619897	629.833	13.6777	10.4141	22.2965	14.4515
30	7	Blood meal	3	25.9099	15.6921		29.25	47.9616		30.11	53.2169		29.85	48.5089		23.58	62.2384	0.630642	0.65733	0.627319	0.770543	702.167	16.3905	17.0841	16.3041	20.0265
37	7	Blood meal	4	25.9099	15.6921		30.35	43.2218		40.63	37.7265		31.24	48.5761			63.0019	0.574725	0.347749	0.610504	1	716.5	15.2421	9.22253	16.191	26.5207
47	7	Blood meal	5	25.9099	15.6921		33.7	47.7042		29.28	48.4239		28.7	55.0248		21.49	61.7077	0.572153	0.633794	0.684108	0.789083	775.333	16.4198	18.1888	19.6328	22.6454
53	7	Blood meal	6	25.9099	15.6921		32	48.5318		35.12	46.9152		26.97	50.3714		27.38	44.6702	0.600664	0.546627	0.675726	0.628781	601.833	13.3806	12.1769	15.0527	14.007
10	4	CCM	1	23.3178	2.75352		27.96	4.86199		21.85	5.14302		19.75	5.96991		14.31	6.36174	0.320917	0.498313	0.60934	0.734378	1036.17	11.0767	17.1997	21.0319	25.3478
16	4	CCM	2	23.3178	2.75352		31.23	4.12625		24.75	5.78368		22.58	5.43868		19.98	5.48213	0.106251	0.494675	0.509736	0.569626	1068.83	3.78296	17.6125	18.1487	20.281
26	4	CCM	3	23.3178	2.75352		27.36	4.74041		22.09	5.5392		18.33	6.40011		13.84	6.50106	0.318446	0.529079	0.661799	0.748608	980.833	10.4045	17.2864	21.6228	24.4591
36	4	CCM	4	23.3178	2.75352		27.01	4.74044		21.76	4.99391		18.38	5.79246		22.19	6.19221	0.327169	0.485462	0.625301	0.576834	990.833	10.7985	16.0231	20.6386	19.0389
46	4	CCM	5	23.3178	2.75352		26.58	4.5679		21.12	6.3818		16.97	6.13165		14.14	6.47502	0.312872	0.609204	0.673183	0.742126	1026	10.6931	20.8209	23.0076	25.3638
57	4	CCM	6	23.3178	2.75352		33.65	3.93197		25.2	4.23692		19.18	6.20483		14.31	6.2799	-0.010588	0.297655	0.634979	0.730917	961.167	-0.339003	9.5302	20.3305	23.4022
1	5	ECM	1	24.3378	3.17321		28.78	5.30239		21.97	6.44357		17.59	6.68956		15.7	6.93108	0.292322	0.555451	0.657165	0.704665	1020.67	10.3736	19.7112	23.3208	25.0064
19	5	ECM	2	24.3378	3.17321		30.39	5.00305		25.24	6.16722		20.18	6.46697		16.86	6.8658	0.208024	0.466399	0.593148	0.679829	980.167	7.08919	15.8943	20.2138	23.1677
25	5	ECM	3	24.3378	3.17321		30.25	5.57561		24.53	6.56635		20.51	6.74534		16.12	7.18611	0.292625	0.512931	0.603559	0.707526	1142.94	11.6284	20.383	23.9844	28.1158
35	5	ECM	4	24.3378	3.17321		26.47	5.17153		25.7	5.97182		21.12	6.97871		14.42	6.65263	0.332654	0.438897	0.60542	0.71739	972.833	11.2516	14.8452	20.4776	24.2648
50	5	ECM	5	24.3378	3.17321		28.94	5.28508		23.45	5.52406		17.98	6.82794		16.25	6.9259	0.286058	0.446521	0.656666	0.69409	1069	10.632	16.596	24.4066	25.7975
55	5	ECM	6	24.3378	3.17321		30.88	4.30123		24.94	5.43416		18.56	6.81382		15.34	7.21215	0.0639463	0.401615	0.644857	0.722683	1090.17	2.42378	15.2225	24.4422	27.392
5	10	Lupins	1	22.8656	2.57278		20.37	4.01159		12.73	4.82549		5.853	6.49803		7.802	5.39641	0.428662	0.703172	0.898652	0.837326	673.5	9.43056	15.4698	19.7704	18.4212
17	10	Lupins	2	22.8656	2.57278		25.3	4.39239		17.94	10.551		10.77	4.53947		8.659	3.97761	0.351905	0.808686	0.733051	0.755057	669	7.6902	17.6722	16.0194	16.5003
23	10	Lupins	3	22.8656	2.57278		23.61	4.79016		15.96	1.40923		10.97	6.02889		7.2	7.7381	0.44542	-0.274294	0.795267	0.895307	588.5	8.56251	-5.27289	15.2878	17.2109
32	10	Lupins	4	22.8656	2.57278		27.13	5.46841		15.58	-1195.02		9.515	5.97938		6.448	5.16595	0.441777	1.00147	0.820951	0.859559	590.167	8.51655	19.3062	15.8262	16.5705
42	10	Lupins	5	22.8656	2.57278		18.53	4.24767		9.134	5.4401		6.626	5.02712		7.086	4.87981	0.509157	0.811082	0.851697	0.836613	626.833	10.4253	16.6074	17.439	17.1302
52	10	Lupins	6	22.8656	2.57278		19.09	4.31242		10.09	4.81434		7.198	5.70483		6.338	3.94589	0.501916	0.764184	0.858033	0.819272	621	10.1814	15.5016	17.4053	16.619
3	9	Peas	1	22.4082	2.47858		17.21	3.41471		10.92	4.31501		7.548	4.56687		6.429	4.6156	0.442529	0.720078	0.817186	0.845933	635.5	9.00257	14.6489	16.6244	17.2092
20	9	Peas	2	22.4082	2.47858		22.05	4.02829		13.11	4.83306		9.583	4.50257		7.755	4.8469	0.394543	0.699963	0.764584	0.823025	589	7.43909	13.1978	14.4162	15.5181
21	9	Peas	3	22.4082	2.47858		25.11	2.96616		1.376	4.79355		9.252	4.74503		7.177	5.0658	0.0636304	0.968249	0.784329	0.843292	587.167	1.19601	18.1995	14.7424	15.8507
39	9	Peas	4	22.4082	2.47858		15.54	3.03666		10.77	4.03348		8.794	5.25011		17.43	5.01311	0.433957	0.704654	0.814727	0.615421	655	9.09908	14.775	17.083	12.904
48	9	Peas	5	22.4082	2.47858		15.24	3.2555		11.22	4.03288		8.605	4.41591		7.573	4.14677	0.4822	0.692268	0.784461	0.797999	955.799	14.7538	21.1812	24.002	24.4163
58	9	Peas	6	22.4082	2.47858		22.17	3.26296		24.23	4.33879		9.646	4.51191		7.137	4.41777	0.248464	0.382296	0.763527	0.821307	902.259	7.17637	11.0418	22.0529	23.7217
2	8	Plasma protein meal	1	30.3379	18.5333			#DIV/0!			#DIV/0!		10.2	71.7522		7.586	81.5332	#DIV/0!	#DIV/0!	0.913158	0.943161	491.351	#DIV/0!	#DIV/0!	19.4458	20.0847
14	8	Plasma protein meal	2	30.3379	18.5333			#DIV/0!			#DIV/0!		9.968	64.3791		10.46	66.1324	#DIV/0!	#DIV/0!	0.905413	0.903376	365.127	#DIV/0!	#DIV/0!	14.3278	14.2956
22	8	Plasma protein meal	3	30.3379	18.5333			#DIV/0!			#DIV/0!		13.12	62.0251		6.464	77.3774	#DIV/0!	#DIV/0!	0.870779	0.948967	432.264	#DIV/0!	#DIV/0!	16.3134	17.7782
33	8	Plasma protein meal	4	30.3379	18.5333			#DIV/0!			#DIV/0!			#DIV/0!		14.91	#DIV/0!	#DIV/0!	#DIV/0!	#DIV/0!	#DIV/0!	190.382	#DIV/0!	#DIV/0!	#DIV/0!	#DIV/0!
44	8	Plasma protein meal	5	30.3379	18.5333			#DIV/0!			#DIV/0!			#DIV/0!			#DIV/0!	#DIV/0!	#DIV/0!	#DIV/0!	#DIV/0!	249.183	#DIV/0!	#DIV/0!	#DIV/0!	#DIV/0!
56	8	Plasma protein meal	6	30.3379	18.5333		44.61	36.6321			#DIV/0!		12.27	62.7962		6.516	81.0232	0.256061	#DIV/0!	0.880635	0.950871	432.079	4.79506	#DIV/0!	16.491	17.8063
8	2	SBM HCP	1	25.3293	7.6924		30.75	32.4564		27.58	24.4791		20.68	20.6507		16.13	18.2782	0.712271	0.657834	0.695873	0.731998	1075	27.7063	25.5888	27.0685	28.4737
12	2	SBM HCP	2	25.3293	7.6924		32.12	19.1359		32.34	15.9703		2.203	18.0119		17.3	19.3094	0.49024	0.385012	0.962856	0.727908	1127.67	20.0039	15.7101	39.2886	29.7018
24	2	SBM HCP	3	25.3293	7.6924		29.38	16.8665		25.74	26.1374		20.88	20.5236		16.98	22.0154	0.470988	0.700921	0.69103	0.765766	1084.17	18.477	27.4973	27.1093	30.0412
34	2	SBM HCP	4	25.3293	7.6924		31.3	16.1077		29.3	19.3343		20.09	23.6914		16.38	26.2851	0.409868	0.539768	0.74247	0.810747	1133.33	16.8084	22.1355	30.4482	33.2482
45	2	SBM HCP	5	25.3293	7.6924		27.94	20.2269		24.83	20.1021		19.23	22.9041		14.92	21.0248	0.580497	0.624876	0.745021	0.784486	1093	22.9586	24.7138	29.4655	31.0263
60	2	SBM HCP	6	25.3293	7.6924		38.92	13.0459		30.47	17.7689		21.41	24.2608		19.52	25.6494	0.0939798	0.479225	0.73199	0.768878	1128	3.83591	19.5602	29.8772	31.3828
4	1	SBM LCP	1	25.707	11.2356		22.02	29.0357		19.32	26.3212		14.55	33.6781		12.34	38.3692	0.668541	0.679192	0.811175	0.859435	1086	26.6632	27.0879	32.3518	34.2765
18	1	SBM LCP	2	25.707	11.2356		30.24	18.8801		24.03	27.2097		17.91	26.6063		15.21	26.1917	0.299961	0.614012	0.705791	0.74619	1003.17	11.0507	22.6205	26.0018	27.4901
27	1	SBM LCP	3	25.707	11.2356		28.25	16.1979		24.72	19.6763		20.09	24.2496		13.79	30.6283	0.237741	0.450903	0.637908	0.803218	1081.5	9.44243	17.9087	25.336	31.9017
31	1	SBM LCP	4	25.707	11.2356		28.64	16.9133		24.26	19.6816		18.44	27.1539		13.59	29.0537	0.259902	0.461266	0.703193	0.795562	1105.83	10.5549	18.7324	28.5574	32.3085
41	1	SBM LCP	5	25.707	11.2356		27.6	18.8942		22.65	26.0333		18.25	25.5727		13.6	24.9023	0.361554	0.619738	0.688089	0.761305	940.167	12.4833	21.3977	23.7576	26.2856
59	1	SBM LCP	6	25.707	11.2356		33.43	12.5089		11.4	16.386		21.31	19.4993		18.06	24.1668	-0.168053	0.695929	0.522352	0.67338	1117.83	-6.89886	28.569	21.4434	27.6433

## Sheet: DI AA diges % and Disapp rate
Cage	Treatment	Ingredient	Rep	Diet AIA	DI AIA	Diet His	Diet Ser	Diet Arg	Diet Gly	Diet Asp	Diet Glu	Diet Thr	Diet Ala	Diet Pro	Diet Lys	Diet Tyr	Diet Met	Diet Val	Diet Ile	Diet Leu	Diet Phe	DI His	DI Ser	DI Arg	DI Gly	DI Asp	DI Glu	DI Thr	DI Ala	DI Pro	DI Lys	DI Tyr	DI Met	DI Val	DI Ile	DI Leu	DI Phe	DID His	DID Ser	DID Arg	DID Gly	DID Asp	DID Glu	DID Thr	DID Ala	DID Pro	DID Lys	DID Tyr	DID Met
9	7	Blood meal	1	15.6921	54.7182	12.1989	11.0578	10.568	9.60176	23.0264	24.4289	12.7226	18.6545	10.0471	14.3428	6.71706	3.37496	16.5432	9.73002	27.7849	15.7951	8.50866	7.08605	7.8536	8.10071	14.7626	18.6814	8.99257	12.8485	8.59092	10.1738	4.30163	1.8067	13.9005	7.39293	20.5301	12.1043	0.799973	0.816226	0.78688	0.758052	0.81614	0.780692	0.797298	0.802478	0.754784	0.796578	0.565639	0.84648
15	7	Blood meal	2	15.6921	52.0072	12.1989	11.0578	10.568	9.60176	23.0264	24.4289	12.7226	18.6545	10.0471	14.3428	6.71706	3.37496	16.5432	9.73002	27.7849	15.7951	10.7098	8.04041	10.332	9.65402	17.8637	23.617	10.6375	16.06	10.3231	14.0156	5.33017	2.32576	16.9934	9.15182	25.4481	14.8195	0.735103	0.780605	0.705009	0.696628	0.765921	0.708299	0.747719	0.740236	0.689983	0.705153	0.370422	0.792072
30	7	Blood meal	3	15.6921	62.2384	12.1989	11.0578	10.568	9.60176	23.0264	24.4289	12.7226	18.6545	10.0471	14.3428	6.71706	3.37496	16.5432	9.73002	27.7849	15.7951	9.24241	6.86446	8.07786	8.26335	16.443	20.1244	9.01988	13.7893	8.69727	11.3738	4.6469	1.89487	14.5332	7.69301	21.2915	12.6501	0.808976	0.843483	0.80728	0.783016	0.819956	0.792298	0.821249	0.813628	0.781744	0.800061	0.573076	0.858443
37	7	Blood meal	4	15.6921	63.0019	12.1989	11.0578	10.568	9.60176	23.0264	24.4289	12.7226	18.6545	10.0471	14.3428	6.71706	3.37496	16.5432	9.73002	27.7849	15.7951	8.32005	5.96191	7.2861	6.97825	14.8788	17.5954	7.88882	12.1661	7.44757	10.3267	4.19813	1.70746	12.6928	6.83193	18.7287	11.0394	0.830124	0.86571	0.828277	0.818981	0.839058	0.8206	0.845558	0.83756	0.81537	0.820669	0.61708	0.873989
47	7	Blood meal	5	15.6921	61.7077	12.1989	11.0578	10.568	9.60176	23.0264	24.4289	12.7226	18.6545	10.0471	14.3428	6.71706	3.37496	16.5432	9.73002	27.7849	15.7951	9.43906	7.39698	8.17208	8.47788	16.8283	19.9172	9.45923	13.8427	8.92836	11.607	4.69036	1.84421	14.3258	7.63057	21.5403	12.769	0.803234	0.829891	0.803356	0.775468	0.814152	0.792668	0.81093	0.811298	0.774018	0.794208	0.560577	0.861042
53	7	Blood meal	6	15.6921	44.6702	12.1989	11.0578	10.568	9.60176	23.0264	24.4289	12.7226	18.6545	10.0471	14.3428	6.71706	3.37496	16.5432	9.73002	27.7849	15.7951	10.3261	8.23579	8.87859	9.65781	18.3236	22.3602	10.5553	14.9447	10.5783	12.809	4.80456	1.40501	15.7539	8.63053	23.2677	13.8166	0.702643	0.738363	0.70487	0.646662	0.720457	0.678461	0.708552	0.718573	0.630137	0.686279	0.330119	0.853758
10	4	CCM	1	2.75352	6.36174	5.16129	8.22878	10.7409	9.37907	13.4511	32.0496	8.29548	7.91439	11.2291	8.61041	4.14582	2.31261	9.41945	7.37357	13.511	7.37533	2.18739	6.16007	4.02823	5.6064	8.33249	11.7219	6.6999	4.4476	7.74775	5.77118	2.81282	0.603018	6.71213	5.07214	7.34695	3.8968	0.816566	0.675987	0.837675	0.741277	0.731881	0.841698	0.650427	0.756768	0.701365	0.709897	0.397488	0.88714
16	4	CCM	2	2.75352	5.48213	5.16129	8.22878	10.7409	9.37907	13.4511	32.0496	8.29548	7.91439	11.2291	8.61041	4.14582	2.31261	9.41945	7.37357	13.511	7.37533	3.62491	8.48293	7.66617	8.42084	11.1274	23.8008	8.60337	6.958	11.2846	8.78933	3.82647	1.11166	9.5548	7.38485	11.6745	6.23121	0.647242	0.482216	0.64151	0.549044	0.584497	0.627002	0.479087	0.558424	0.495246	0.487292	-0.0648396	0.75856
26	4	CCM	3	2.75352	6.50106	5.16129	8.22878	10.7409	9.37907	13.4511	32.0496	8.29548	7.91439	11.2291	8.61041	4.14582	2.31261	9.41945	7.37357	13.511	7.37533	2.0881	5.9309	3.46089	5.37952	8.2219	11.155	6.48438	4.46548	7.62417	5.51653	2.75447	0.880272	6.57053	4.90068	6.99432	3.69277	0.828645	0.694727	0.863525	0.757067	0.741109	0.852583	0.668922	0.761024	0.712427	0.72864	0.436415	0.838781
36	4	CCM	4	2.75352	6.19221	5.16129	8.22878	10.7409	9.37907	13.4511	32.0496	8.29548	7.91439	11.2291	8.61041	4.14582	2.31261	9.41945	7.37357	13.511	7.37533	2.23768	5.78694	3.60615	5.59464	8.58332	11.2834	6.49364	4.48303	7.58783	5.21898	2.66627	0.578581	6.74341	5.00094	7.20498	3.83035	0.807211	0.68728	0.850705	0.734751	0.716248	0.843448	0.651913	0.748118	0.699522	0.730472	0.44022	0.888749
46	4	CCM	5	2.75352	6.47502	5.16129	8.22878	10.7409	9.37907	13.4511	32.0496	8.29548	7.91439	11.2291	8.61041	4.14582	2.31261	9.41945	7.37357	13.511	7.37533	2.29279	5.96393	3.66503	5.63091	8.62251	11.4502	6.53687	4.57071	7.78845	5.53993	2.79655	0.501263	6.79732	5.0237	7.28488	3.87252	0.811091	0.691792	0.854894	0.744692	0.727403	0.848072	0.6649	0.754409	0.705049	0.726393	0.431749	0.907826
57	4	CCM	6	2.75352	6.2799	5.16129	8.22878	10.7409	9.37907	13.4511	32.0496	8.29548	7.91439	11.2291	8.61041	4.14582	2.31261	9.41945	7.37357	13.511	7.37533	2.20673	6.50735	4.05097	5.97689	8.82691	12.1685	6.96844	4.63235	8.11093	5.89431	2.88804	0.563199	6.91456	5.18486	7.50787	3.98324	0.812532	0.65326	0.834631	0.720584	0.71227	0.833524	0.631677	0.743363	0.683292	0.699846	0.376612	0.893219
1	5	ECM	1	3.17321	6.93108	4.89577	8.26467	10.2743	9.55277	13.4911	32.3268	8.37502	8.00188	11.2872	7.18486	4.03148	2.39344	9.52434	7.48131	13.678	7.43675	2.45926	5.63025	3.75644	6.3969	8.62017	12.4352	6.90404	4.3209	8.99191	6.53364	2.24943	0.417151	6.27907	4.49961	6.57413	3.36412	0.770025	0.688112	0.832613	0.693424	0.707473	0.823889	0.622589	0.752782	0.635276	0.583674	0.258028	0.920206
19	5	ECM	2	3.17321	6.8658	4.89577	8.26467	10.2743	9.55277	13.4911	32.3268	8.37502	8.00188	11.2872	7.18486	4.03148	2.39344	9.52434	7.48131	13.678	7.43675	2.6768	6.19516	5.01024	7.22099	10.6985	15.0848	7.32147	4.96374	9.58863	7.53194	2.64088	0.60957	6.73279	4.8593	7.21157	3.80887	0.747302	0.653555	0.77462	0.650639	0.633492	0.784333	0.595965	0.713303	0.607375	0.515498	0.136526	0.882291
25	5	ECM	3	3.17321	7.18611	4.89577	8.26467	10.2743	9.55277	13.4911	32.3268	8.37502	8.00188	11.2872	7.18486	4.03148	2.39344	9.52434	7.48131	13.678	7.43675	2.63035	6.15033	4.11886	7.01733	9.92378	14.0256	7.33482	4.78611	9.49549	6.889	2.46375	0.570958	6.81956	4.96358	7.18055	3.69368	0.762755	0.671393	0.822977	0.675625	0.675187	0.808415	0.61327	0.735884	0.628519	0.576608	0.245436	0.894662
35	5	ECM	4	3.17321	6.65263	4.89577	8.26467	10.2743	9.55277	13.4911	32.3268	8.37502	8.00188	11.2872	7.18486	4.03148	2.39344	9.52434	7.48131	13.678	7.43675	2.63419	5.90067	3.9151	6.86774	9.94634	13.9159	7.24016	4.83519	9.23262	6.90787	2.44801	0.564183	6.77636	4.96456	7.2849	3.72185	0.743357	0.65945	0.818241	0.657083	0.648342	0.794669	0.587648	0.711778	0.609838	0.541404	0.182695	0.887565
50	5	ECM	5	3.17321	6.9259	4.89577	8.26467	10.2743	9.55277	13.4911	32.3268	8.37502	8.00188	11.2872	7.18486	4.03148	2.39344	9.52434	7.48131	13.678	7.43675	2.7444	6.30646	3.87457	6.95682	9.87287	13.5169	7.41752	4.76154	9.55094	6.91896	2.45702	0.53226	6.85065	4.90417	7.25565	3.767	0.743169	0.650391	0.82722	0.66634	0.664712	0.808426	0.594216	0.727367	0.612311	0.558791	0.213682	0.898112
55	5	ECM	6	3.17321	7.21215	4.89577	8.26467	10.2743	9.55277	13.4911	32.3268	8.37502	8.00188	11.2872	7.18486	4.03148	2.39344	9.52434	7.48131	13.678	7.43675	2.58297	6.0189	3.87038	6.7344	9.47294	13.2983	7.23245	4.6405	9.43473	6.45981	2.35232	0.52355	6.76624	4.79093	7.12182	3.67637	0.76787	0.679576	0.834256	0.689828	0.691062	0.819005	0.620044	0.744843	0.632229	0.604419	0.295	0.903757
5	10	Lupins	1	2.57278	5.39641	5.36058	9.74489	18.4807	8.39452	18.8501	40.209	7.01965	6.59997	7.98193	8.26886	5.38228	1.15518	7.51867	7.73587	13.6924	7.58932	1.00683	2.35004	1.43873	2.08575	3.80592	4.77254	2.2626	1.80347	2.12466	1.65488	0.867424	0.385295	2.13492	1.72832	2.73064	1.42697	0.910455	0.885027	0.962884	0.881542	0.903741	0.943412	0.84633	0.869724	0.873095	0.904585	0.853412	0.840985
17	10	Lupins	2	2.57278	3.97761	5.36058	9.74489	18.4807	8.39452	18.8501	40.209	7.01965	6.59997	7.98193	8.26886	5.38228	1.15518	7.51867	7.73587	13.6924	7.58932	1.53841	3.67608	2.97732	3.50418	6.62522	8.5726	3.87158	3.52307	3.39391	3.61128	1.60753	0.823783	3.92708	3.20131	5.24233	2.80069	0.814373	0.756001	0.895795	0.729995	0.772665	0.862098	0.643259	0.654729	0.724975	0.717515	0.566015	0.538744
23	10	Lupins	3	2.57278	7.7381	5.36058	9.74489	18.4807	8.39452	18.8501	40.209	7.01965	6.59997	7.98193	8.26886	5.38228	1.15518	7.51867	7.73587	13.6924	7.58932	1.17412	2.99052	1.84172	3.09738	5.28582	6.6622	3.16412	3.13711	2.76105	2.29963	1.2009	0.572763	3.03774	2.45053	3.76269	2.00259	0.927177	0.897968	0.966866	0.877322	0.906768	0.944911	0.850133	0.841964	0.88499	0.907534	0.857944	0.835149
32	10	Lupins	4	2.57278	5.16595	5.36058	9.74489	18.4807	8.39452	18.8501	40.209	7.01965	6.59997	7.98193	8.26886	5.38228	1.15518	7.51867	7.73587	13.6924	7.58932	1.19816	2.63854	1.81023	2.53073	4.73777	6.10289	2.68478	2.3973	2.50084	2.22835	1.06992	0.484384	2.64408	2.13045	3.44347	1.80348	0.888684	0.865154	0.951217	0.849858	0.874827	0.92441	0.809522	0.819103	0.843962	0.865788	0.793809	0.791171
42	10	Lupins	5	2.57278	4.87981	5.36058	9.74489	18.4807	8.39452	18.8501	40.209	7.01965	6.59997	7.98193	8.26886	5.38228	1.15518	7.51867	7.73587	13.6924	7.58932	1.3125	2.71044	1.57385	2.5632	4.57829	5.25708	2.86875	2.60044	2.41346	2.24087	1.01173	0.477065	2.69887	2.03556	3.39227	1.79998	0.870911	0.853357	0.9551	0.839015	0.871948	0.931068	0.784535	0.792268	0.840585	0.85712	0.780492	0.782267
52	10	Lupins	6	2.57278	3.94589	5.36058	9.74489	18.4807	8.39452	18.8501	40.209	7.01965	6.59997	7.98193	8.26886	5.38228	1.15518	7.51867	7.73587	13.6924	7.58932	1.28178	2.56457	1.72035	2.34983	4.17658	5.16091	2.4269	2.19035	2.18166	2.07281	0.985827	0.347725	2.44651	1.9067	3.19429	1.72192	0.844095	0.828409	0.939305	0.817485	0.855534	0.916312	0.77458	0.783614	0.821788	0.836555	0.748898	0.803735
3	9	Peas	1	2.47858	4.6156	4.56186	8.99884	17.3119	7.82873	21.198	32.2511	6.52897	7.47762	7.4114	13.0236	4.12635	1.25582	8.19445	7.42238	13.3566	8.47772	1.34081	3.11855	2.40617	3.07039	5.48377	5.76342	2.78556	2.47454	2.91116	2.17789	1.14159	0.42171	3.13813	2.58155	3.97666	2.35839	0.842166	0.813902	0.925363	0.789391	0.861082	0.904035	0.77089	0.822293	0.789069	0.910199	0.71657	0.819673
20	9	Peas	2	2.47858	4.8469	4.56186	8.99884	17.3119	7.82873	21.198	32.2511	6.52897	7.47762	7.4114	13.0236	4.12635	1.25582	8.19445	7.42238	13.3566	8.47772	1.57275	3.41259	2.88084	3.46116	6.36553	7.1547	3.20162	3.07087	3.18599	2.90067	1.34512	0.581648	3.65409	3.07667	4.74534	2.7846	0.823698	0.806074	0.914903	0.773917	0.846439	0.886555	0.749237	0.789992	0.780172	0.886104	0.640522	0.76315
21	9	Peas	3	2.47858	5.0658	4.56186	8.99884	17.3119	7.82873	21.198	32.2511	6.52897	7.47762	7.4114	13.0236	4.12635	1.25582	8.19445	7.42238	13.3566	8.47772	1.39469	3.21116	2.48448	3.21582	5.58428	6.13348	2.99511	2.61775	3.13024	2.32086	1.23719	0.479019	3.2637	2.65962	4.11283	2.42698	0.850414	0.825406	0.929782	0.799019	0.871107	0.90695	0.775548	0.828715	0.793351	0.912808	0.724806	0.81337
39	9	Peas	4	2.47858	5.01311	4.56186	8.99884	17.3119	7.82873	21.198	32.2511	6.52897	7.47762	7.4114	13.0236	4.12635	1.25582	8.19445	7.42238	13.3566	8.47772	1.56699	3.37136	2.73152	3.34663	6.23621	6.73951	3.15958	2.7736	3.2899	2.39579	1.30475	0.552702	3.5881	2.94761	4.58827	2.69479	0.830168	0.814769	0.921989	0.788645	0.854547	0.896681	0.760734	0.81661	0.780528	0.909048	0.712936	0.782399
48	9	Peas	5	2.47858	4.14677	4.56186	8.99884	17.3119	7.82873	21.198	32.2511	6.52897	7.47762	7.4114	13.0236	4.12635	1.25582	8.19445	7.42238	13.3566	8.47772	1.65823	3.69986	3.01501	3.63145	6.48911	7.34393	3.46974	3.19671	3.44641	2.92407	1.41995	0.59075	3.91733	3.26304	5.08701	3.0394	0.782732	0.754252	0.895903	0.722743	0.817028	0.863894	0.682353	0.744475	0.722055	0.865801	0.57644	0.718829
58	9	Peas	6	2.47858	4.41777	4.56186	8.99884	17.3119	7.82873	21.198	32.2511	6.52897	7.47762	7.4114	13.0236	4.12635	1.25582	8.19445	7.42238	13.3566	8.47772	1.43816	3.34374	2.57863	3.21419	5.65545	6.17337	3.05282	2.61859	3.11876	2.33773	1.27406	0.570075	3.28223	2.69963	4.22241	2.52481	0.823125	0.791529	0.916431	0.769654	0.850317	0.892606	0.737664	0.803526	0.763907	0.899292	0.682145	0.745314
8	2	SBM HCP	1	7.6924	18.2782	4.86791	10.6533	10.777	8.30525	21.5979	34.9513	7.76927	8.20882	9.87589	7.52687	5.20038	2.01484	9.22125	8.86876	15.7808	9.76911	2.96555	6.69951	5.6992	6.99901	16.2821	19.8707	6.99101	5.70661	7.44002	6.61496	2.97563	1.18991	6.8124	6.0752	10.1152	6.00963	0.743617	0.735341	0.777442	0.645341	0.682732	0.760736	0.621307	0.707433	0.682952	0.630138	0.464673	0.751457
12	2	SBM HCP	2	7.6924	19.3094	4.86791	10.6533	10.777	8.30525	21.5979	34.9513	7.76927	8.20882	9.87589	7.52687	5.20038	2.01484	9.22125	8.86876	15.7808	9.76911	3.2052	6.52842	6.316	7.4167	15.9634	21.3559	7.1082	6.30777	7.70774	7.60294	3.21742	0.947854	7.40679	6.55199	10.9849	6.46777	0.737696	0.755872	0.766528	0.644245	0.705554	0.756586	0.635521	0.693883	0.689084	0.597599	0.417577	0.812589
24	2	SBM HCP	3	7.6924	22.0154	4.86791	10.6533	10.777	8.30525	21.5979	34.9513	7.76927	8.20882	9.87589	7.52687	5.20038	2.01484	9.22125	8.86876	15.7808	9.76911	3.0173	6.19157	6.13608	7.36924	16.4866	21.6654	6.95046	5.96603	7.73679	7.06454	3.02604	0.809426	6.98003	6.18654	10.0322	5.95705	0.783424	0.796926	0.801057	0.689969	0.73328	0.78341	0.687414	0.746054	0.726271	0.672052	0.525338	0.85963
34	2	SBM HCP	4	7.6924	26.2851	4.86791	10.6533	10.777	8.30525	21.5979	34.9513	7.76927	8.20882	9.87589	7.52687	5.20038	2.01484	9.22125	8.86876	15.7808	9.76911	2.59394	5.78393	5.28196	6.36981	14.6836	17.9018	6.18228	5.34453	6.53143	5.92724	2.78243	0.830572	6.31637	5.61462	9.25883	5.45152	0.844056	0.841112	0.856567	0.775547	0.801037	0.850106	0.767126	0.809462	0.806454	0.769543	0.666444	0.87936
45	2	SBM HCP	5	7.6924	21.0248	4.86791	10.6533	10.777	8.30525	21.5979	34.9513	7.76927	8.20882	9.87589	7.52687	5.20038	2.01484	9.22125	8.86876	15.7808	9.76911	2.65782	5.95263	5.58684	6.34095	14.7159	18.0592	6.16989	5.30656	6.67718	6.02225	2.77344	0.765793	6.25329	5.5952	9.1647	5.46557	0.800238	0.795565	0.810331	0.720661	0.750709	0.810955	0.709446	0.763483	0.75263	0.707265	0.576305	0.86094
60	2	SBM HCP	6	7.6924	25.6494	4.86791	10.6533	10.777	8.30525	21.5979	34.9513	7.76927	8.20882	9.87589	7.52687	5.20038	2.01484	9.22125	8.86876	15.7808	9.76911	3.3628	8.29553	8.09214	8.1811	18.212	23.6738	8.22332	7.16416	8.28201	8.58108	3.93404	1.37826	8.43372	7.59242	12.7692	7.6427	0.792823	0.766468	0.77481	0.704577	0.74711	0.796863	0.682567	0.738261	0.748496	0.65809	0.50513	0.794848
4	1	SBM LCP	1	11.2356	38.3692	5.27933	11.1294	12.2543	8.94726	23.3558	38.3019	8.3268	8.64097	10.6643	8.18059	5.74751	2.21278	9.77056	9.46447	16.8934	10.3972	2.36703	5.51513	4.9742	5.59831	11.7942	16.1356	5.63086	4.75627	6.01294	4.89563	2.65947	0.786964	5.87708	5.23582	8.82504	5.20096	0.868708	0.85489	0.881136	0.816777	0.852128	0.876639	0.80198	0.838818	0.834893	0.824759	0.750574	0.895857
18	1	SBM LCP	2	11.2356	26.1917	5.27933	11.1294	12.2543	8.94726	23.3558	38.3019	8.3268	8.64097	10.6643	8.18059	5.74751	2.21278	9.77056	9.46447	16.8934	10.3972	2.64303	5.92378	5.64897	6.30875	12.7076	17.7373	6.276	5.71896	6.27302	6.42745	3.10332	1.04067	6.57577	5.75042	9.71708	5.59387	0.785239	0.771671	0.802251	0.697528	0.7666	0.801345	0.676677	0.716086	0.747667	0.662957	0.520277	0.798254
27	1	SBM LCP	3	11.2356	30.6283	5.27933	11.1294	12.2543	8.94726	23.3558	38.3019	8.3268	8.64097	10.6643	8.18059	5.74751	2.21278	9.77056	9.46447	16.8934	10.3972	2.65696	6.35379	6.40028	6.53231	13.9145	19.195	6.44682	5.93094	6.79631	6.27556	3.25048	0.942622	6.87979	5.98249	9.99522	5.77746	0.81538	0.790572	0.808405	0.732176	0.781453	0.81616	0.715986	0.748213	0.766217	0.718589	0.599461	0.843731
31	1	SBM LCP	4	11.2356	29.0537	5.27933	11.1294	12.2543	8.94726	23.3558	38.3019	8.3268	8.64097	10.6643	8.18059	5.74751	2.21278	9.77056	9.46447	16.8934	10.3972	2.40818	5.50232	5.064	5.79617	12.1555	15.3824	5.89653	5.1885	5.78925	5.31715	2.73151	0.84535	5.98068	5.14924	8.63268	4.9196	0.823598	0.808808	0.840191	0.749478	0.798734	0.84469	0.72615	0.767794	0.790066	0.748644	0.642239	0.852262
41	1	SBM LCP	5	11.2356	24.9023	5.27933	11.1294	12.2543	8.94726	23.3558	38.3019	8.3268	8.64097	10.6643	8.18059	5.74751	2.21278	9.77056	9.46447	16.8934	10.3972	2.65031	5.92686	4.80115	6.02602	13.1457	16.0902	6.32579	5.36213	6.27089	5.12408	2.72853	0.742156	6.4821	5.6153	9.61553	5.48295	0.773498	0.759724	0.823228	0.696124	0.746051	0.810461	0.657238	0.720018	0.734691	0.71739	0.597754	0.848674
59	1	SBM LCP	6	11.2356	24.1668	5.27933	11.1294	12.2543	8.94726	23.3558	38.3019	8.3268	8.64097	10.6643	8.18059	5.74751	2.21278	9.77056	9.46447	16.8934	10.3972	3.40198	8.44488	7.8671	8.19197	17.1138	22.6574	8.33921	7.36404	7.99112	8.79563	4.05327	1.34654	8.4522	7.32273	12.5486	7.22535	0.700408	0.647223	0.701528	0.574328	0.659335	0.724979	0.534389	0.603785	0.651622	0.500127	0.288518	0.717084
[truncated: 23 more columns]

## Sheet: DJ AA digest % and Disapp rate
Cage	Treatment	Ingredient	Rep	Diet AIA	DJ AIA	Diet His	Diet Ser	Diet Arg	Diet Gly	Diet Asp	Diet Glu	Diet Thr	Diet Ala	Diet Pro	Diet Lys	Diet Tyr	Diet Met	Diet Val	Diet Ile	Diet Leu	Diet Phe	FJ His	DJ Ser	DJ Arg	DJ Gly	DJ Asp	DJ Glu	DJ Thr	DJ Ala	DJ Pro	DJ Lys	DJ Tyr	DJ Met	DJ Val	DJ Ile	DJ Leu	DJ Phe	DJD His	DJD Ser	DJD Arg	DJD Gly	DJD Asp	DJD Glu	DJD Thr	DJD Ala	DJD Pro	DJD Lys	DJD Tyr	DJD Met
9	7	Blood meal	1	15.6921	46.4754	12.1989	11.0578	10.568	9.60176	23.0264	24.4289	12.7226	18.6545	10.0471	14.3428	6.71706	3.37496	16.5432	9.73002	27.7849	15.7951	12.3922	11.2605	14.2718	11.5768	25.5913	31.9748	14.5454	20.455	12.3406	17.6315	8.49054	3.66292	20.8901	12.022	31.7564	18.3751	0.657007	0.656168	0.544021	0.592905	0.624746	0.558062	0.613981	0.62977	0.585279	0.584937	0.113728	0.633549
15	7	Blood meal	2	15.6921	43.2376	12.1989	11.0578	10.568	9.60176	23.0264	24.4289	12.7226	18.6545	10.0471	14.3428	6.71706	3.37496	16.5432	9.73002	27.7849	15.7951	13.7527	13.2323	16.2925	12.9778	27.6264	34.2127	16.1788	21.6551	13.5055	21.4472	9.95861	4.33854	22.1441	12.9025	34.0294	20.119	0.590846	0.565706	0.440482	0.509467	0.564571	0.49172	0.538479	0.578698	0.512144	0.457304	-0.158804	0.533455
30	7	Blood meal	3	15.6921	53.2169	12.1989	11.0578	10.568	9.60176	23.0264	24.4289	12.7226	18.6545	10.0471	14.3428	6.71706	3.37496	16.5432	9.73002	27.7849	15.7951	10.8524	10.291	11.9881	9.8394	22.9176	26.905	12.4846	16.7648	10.5124	15.8992	7.64459	3.02567	16.9664	9.57271	25.9211	15.4802	0.737678	0.725577	0.665506	0.697832	0.706523	0.675241	0.710645	0.735001	0.691472	0.673132	0.302047	0.735647
37	7	Blood meal	4	15.6921	37.7265	12.1989	11.0578	10.568	9.60176	23.0264	24.4289	12.7226	18.6545	10.0471	14.3428	6.71706	3.37496	16.5432	9.73002	27.7849	15.7951	17.1599	15.4976	18.7817	14.9997	33.7937	39.5274	18.8235	26.4224	15.7177	26.0371	11.2759	5.08429	26.8158	15.3021	40.8382	23.9014	0.414905	0.417053	0.260778	0.350222	0.389558	0.326979	0.384596	0.410855	0.349296	0.244919	-0.612304	0.373392
47	7	Blood meal	5	15.6921	48.4239	12.1989	11.0578	10.568	9.60176	23.0264	24.4289	12.7226	18.6545	10.0471	14.3428	6.71706	3.37496	16.5432	9.73002	27.7849	15.7951	11.8412	11.0455	12.9945	10.6121	25.1341	28.7405	13.2752	18.5761	11.2357	18.078	8.05221	3.08943	18.1732	10.2178	28.0244	16.5208	0.685446	0.676305	0.601537	0.641843	0.646281	0.618748	0.661866	0.677306	0.637606	0.591551	0.12785	0.703359
53	7	Blood meal	6	15.6921	46.9152	12.1989	11.0578	10.568	9.60176	23.0264	24.4289	12.7226	18.6545	10.0471	14.3428	6.71706	3.37496	16.5432	9.73002	27.7849	15.7951	13.9248	12.238	14.6955	12.1657	28.1295	32.113	15.3258	21.8256	12.9236	20.8752	8.92162	3.25026	20.9534	11.4927	32.8886	19.3822	0.618201	0.629823	0.534886	0.576207	0.591395	0.560311	0.597083	0.608665	0.56976	0.513184	-0.0394851	0.67788
10	4	CCM	1	2.75352	5.14302	5.16129	8.22878	10.7409	9.37907	13.4511	32.0496	8.29548	7.91439	11.2291	8.61041	4.14582	2.31261	9.41945	7.37357	13.511	7.37533	3.9697	9.43564	8.11677	9.52922	14.3786	24.5819	9.4164	7.90249	10.9609	10.7159	4.77269	1.30779	10.1172	8.22879	13.1899	6.99522	0.588216	0.38609	0.595412	0.45604	0.427694	0.589359	0.392267	0.465416	0.477402	0.333693	-0.383846	0.697235
16	4	CCM	2	2.75352	5.78368	5.16129	8.22878	10.7409	9.37907	13.4511	32.0496	8.29548	7.91439	11.2291	8.61041	4.14582	2.31261	9.41945	7.37357	13.511	7.37533	4.96562	10.4004	10.0196	10.7314	15.5629	30.2835	10.3638	9.07413	12.6619	12.285	5.32614	1.59254	11.4157	9.18368	14.9746	8.05171	0.541965	0.398276	0.555885	0.455272	0.449173	0.550152	0.405216	0.454153	0.463174	0.32074	-0.41075	0.672153
26	4	CCM	3	2.75352	5.5392	5.16129	8.22878	10.7409	9.37907	13.4511	32.0496	8.29548	7.91439	11.2291	8.61041	4.14582	2.31261	9.41945	7.37357	13.511	7.37533	3.88995	9.56162	7.32539	9.54855	14.5558	23.5679	9.50434	8.06134	10.967	10.5204	4.88045	1.27643	10.1964	8.18219	13.2956	7.11948	0.625349	0.422388	0.660976	0.493922	0.462079	0.634457	0.430465	0.493674	0.514507	0.392637	-0.261427	0.725631
36	4	CCM	4	2.75352	4.99391	5.16129	8.22878	10.7409	9.37907	13.4511	32.0496	8.29548	7.91439	11.2291	8.61041	4.14582	2.31261	9.41945	7.37357	13.511	7.37533	3.55411	9.16784	7.34098	9.03478	14.0262	22.1196	9.15064	7.53942	10.4012	9.70216	4.61636	1.28037	9.64796	7.6884	12.4447	6.72279	0.620318	0.385703	0.623157	0.468866	0.425052	0.619459	0.391785	0.474748	0.489281	0.378714	-0.290343	0.694733
46	4	CCM	5	2.75352	6.3818	5.16129	8.22878	10.7409	9.37907	13.4511	32.0496	8.29548	7.91439	11.2291	8.61041	4.14582	2.31261	9.41945	7.37357	13.511	7.37533	3.76087	9.05774	7.06653	9.35013	13.9244	21.9078	9.08678	7.48242	10.733	9.46867	4.59927	1.21643	9.59591	7.54214	12.2257	6.56299	0.685606	0.525071	0.716136	0.569868	0.553355	0.70507	0.527379	0.592085	0.587599	0.525529	0.0145757	0.77305
57	4	CCM	6	2.75352	4.23692	5.16129	8.22878	10.7409	9.37907	13.4511	32.0496	8.29548	7.91439	11.2291	8.61041	4.14582	2.31261	9.41945	7.37357	13.511	7.37533	4.3941	10.7575	9.52686	10.4984	16.5847	26.8507	10.5524	9.23843	11.7165	12.1661	5.79307	1.76241	11.2676	9.21286	15.361	8.07409	0.446713	0.150399	0.423569	0.272555	0.198713	0.455536	0.173301	0.24139	0.321908	0.0817416	-0.907123	0.504731
1	5	ECM	1	3.17321	6.44357	4.89577	8.26467	10.2743	9.55277	13.4911	32.3268	8.37502	8.00188	11.2872	7.18486	4.03148	2.39344	9.52434	7.48131	13.678	7.43675	4.23916	9.0728	7.37441	10.4028	14.8523	24.5164	9.56957	7.47172	12.2535	9.09952	4.1508	1.19324	9.85478	7.7239	12.0522	6.57986	0.573587	0.459385	0.646533	0.463718	0.457851	0.626521	0.437298	0.540167	0.46538	0.376305	-0.111541	0.754485
19	5	ECM	2	3.17321	6.16722	4.89577	8.26467	10.2743	9.55277	13.4911	32.3268	8.37502	8.00188	11.2872	7.18486	4.03148	2.39344	9.52434	7.48131	13.678	7.43675	4.60346	10.2309	9.11028	11.2361	17.1974	28.2705	10.5909	8.98711	12.7709	11.2073	5.08482	1.67085	11.1963	8.98289	14.4961	7.7238	0.516193	0.363065	0.543764	0.394803	0.34412	0.550034	0.349339	0.422121	0.417836	0.197413	-0.430361	0.64081
25	5	ECM	3	3.17321	6.56635	4.89577	8.26467	10.2743	9.55277	13.4911	32.3268	8.37502	8.00188	11.2872	7.18486	4.03148	2.39344	9.52434	7.48131	13.678	7.43675	4.67496	9.9236	8.01662	11.0603	16.5593	27.0453	10.3456	8.43919	12.6256	10.0749	4.81791	1.37919	10.6477	8.36749	13.4982	7.38087	0.538543	0.419746	0.622936	0.440484	0.406844	0.595699	0.403039	0.490337	0.459441	0.32236	-0.207682	0.721532
35	5	ECM	4	3.17321	5.97182	4.89577	8.26467	10.2743	9.55277	13.4911	32.3268	8.37502	8.00188	11.2872	7.18486	4.03148	2.39344	9.52434	7.48131	13.678	7.43675	4.99998	10.3609	9.16942	11.9191	17.9704	30.2463	10.8848	9.27568	13.5812	11.1321	5.09992	2.91582	11.6138	9.02617	14.8062	8.04333	0.457326	0.333865	0.525777	0.33701	0.292216	0.502834	0.309402	0.38405	0.360639	0.176718	-0.467244	0.352665
50	5	ECM	5	3.17321	5.52406	4.89577	8.26467	10.2743	9.55277	13.4911	32.3268	8.37502	8.00188	11.2872	7.18486	4.03148	2.39344	9.52434	7.48131	13.678	7.43675	4.41125	9.65719	7.78072	10.7736	15.7842	25.7114	10.1763	8.17683	12.6075	10.0507	4.63953	1.28196	10.3943	8.01015	13.0452	7.11438	0.482416	0.328779	0.56498	0.352154	0.327929	0.543119	0.302016	0.413007	0.35837	0.196443	-0.43209	0.692325
55	5	ECM	6	3.17321	5.43416	4.89577	8.26467	10.2743	9.55277	13.4911	32.3268	8.37502	8.00188	11.2872	7.18486	4.03148	2.39344	9.52434	7.48131	13.678	7.43675	4.84996	10.0698	9.09927	11.5631	16.9424	29.1182	10.647	8.76757	13.3707	10.6315	5.01689	1.48164	11.1265	8.63663	14.0102	7.66693	0.421527	0.288524	0.482844	0.293179	0.266681	0.474021	0.257655	0.360187	0.30827	0.135945	-0.539909	0.638517
5	10	Lupins	1	2.57278	4.82549	5.36058	9.74489	18.4807	8.39452	18.8501	40.209	7.01965	6.59997	7.98193	8.26886	5.38228	1.15518	7.51867	7.73587	13.6924	7.58932	2.34295	5.52415	5.22512	4.83394	10.5033	14.0641	5.07062	4.85376	4.61397	5.83905	2.92157	1.19823	5.69359	5.07693	7.9929	4.34489	0.76697	0.697762	0.849257	0.692981	0.702919	0.813512	0.614871	0.6079	0.691804	0.623507	0.421589	0.446967
17	10	Lupins	2	2.57278	10.551	5.36058	9.74489	18.4807	8.39452	18.8501	40.209	7.01965	6.59997	7.98193	8.26886	5.38228	1.15518	7.51867	7.73587	13.6924	7.58932	3.12162	7.24889	6.39552	6.7024	14.384	19.5249	6.96116	6.72559	6.51281	6.89434	3.94411	1.46539	7.57149	6.78857	10.9563	6.26835	0.858004	0.818614	0.915615	0.80531	0.81393	0.881594	0.75819	0.751517	0.801038	0.796691	0.687654	0.690679
23	10	Lupins	3	2.57278	1.40923	5.36058	9.74489	18.4807	8.39452	18.8501	40.209	7.01965	6.59997	7.98193	8.26886	5.38228	1.15518	7.51867	7.73587	13.6924	7.58932	2.76785	6.26055	6.1441	5.73045	11.7399	16.2556	5.94049	5.69753	5.25	7.01782	3.40476	1.47112	6.41854	5.78365	9.28748	5.19075	0.0573477	-0.172887	0.39304	-0.246274	-0.137027	0.261926	-0.544996	-0.576032	-0.200801	-0.549448	-1.38044	-1.32498
32	10	Lupins	4	2.57278		5.36058	9.74489	18.4807	8.39452	18.8501	40.209	7.01965	6.59997	7.98193	8.26886	5.38228	1.15518	7.51867	7.73587	13.6924	7.58932	2.50325	5.89225	5.61165	5.60865	11.5953	16.1588	5.59756	5.90231	5.02081	6.42929	3.25189	1.36227	6.11523	5.42346	8.69963	4.82488
42	10	Lupins	5	2.57278	5.4401	5.36058	9.74489	18.4807	8.39452	18.8501	40.209	7.01965	6.59997	7.98193	8.26886	5.38228	1.15518	7.51867	7.73587	13.6924	7.58932	1.54416	3.94081	2.79653	3.26977	6.89514	8.55742	3.45199	3.06122	3.08744	3.16792	1.90621	0.53403	3.57658	3.10237	4.75173	2.64975	0.863769	0.808749	0.928436	0.815788	0.827009	0.89935	0.767433	0.780645	0.81707	0.818815	0.721642	0.78137
52	10	Lupins	6	2.57278	4.81434	5.36058	9.74489	18.4807	8.39452	18.8501	40.209	7.01965	6.59997	7.98193	8.26886	5.38228	1.15518	7.51867	7.73587	13.6924	7.58932	1.77571	4.0393	3.38435	3.72834	7.61222	9.9783	3.9052	3.56599	3.41955	3.73634	2.11639	0.710326	3.96288	3.46584	5.46225	3.03526	0.822979	0.77849	0.902136	0.762652	0.784195	0.867383	0.702702	0.711263	0.771058	0.758529	0.629024	0.671397
3	9	Peas	1	2.47858	4.31501	4.56186	8.99884	17.3119	7.82873	21.198	32.2511	6.52897	7.47762	7.4114	13.0236	4.12635	1.25582	8.19445	7.42238	13.3566	8.47772	2.02514	4.44183	3.99496	4.25031	8.29657	9.77941	3.92215	3.75174	3.91504	4.19526	2.15131	0.854104	4.60652	3.99814	6.21546	3.79912	0.745003	0.716472	0.867447	0.688147	0.775184	0.825823	0.654935	0.711802	0.696571	0.814966	0.415997	0.609334
20	9	Peas	2	2.47858	4.83306	4.56186	8.99884	17.3119	7.82873	21.198	32.2511	6.52897	7.47762	7.4114	13.0236	4.12635	1.25582	8.19445	7.42238	13.3566	8.47772	2.43979	5.45731	5.22295	5.05825	10.4293	13.1787	4.72329	4.70767	4.74774	5.44472	2.72131	1.14145	5.584	4.88097	7.97232	4.85605	0.725722	0.688991	0.845278	0.668648	0.747687	0.79044	0.628994	0.677134	0.671476	0.785599	0.323309	0.533866
21	9	Peas	3	2.47858	4.79355	4.56186	8.99884	17.3119	7.82873	21.198	32.2511	6.52897	7.47762	7.4114	13.0236	4.12635	1.25582	8.19445	7.42238	13.3566	8.47772	2.62297	5.87736	5.39596	5.30943	10.6056	13.2374	5.20695	5.05139	4.87592	6.17602	2.93704	1.33948	5.88847	5.09602	8.30104	4.91573	0.702698	0.662292	0.838835	0.649327	0.741306	0.787771	0.587632	0.650704	0.659825	0.754798	0.226092	0.448486
39	9	Peas	4	2.47858	4.03348	4.56186	8.99884	17.3119	7.82873	21.198	32.2511	6.52897	7.47762	7.4114	13.0236	4.12635	1.25582	8.19445	7.42238	13.3566	8.47772	1.90423	4.38421	4.19161	4.00828	8.56962	10.0743	3.67292	3.59058	3.91642	4.01766	2.18999	0.769144	4.46395	3.83898	6.16898	3.81135	0.743492	0.700616	0.851215	0.685377	0.751577	0.808048	0.654307	0.70493	0.675277	0.810431	0.401683	0.623639
48	9	Peas	5	2.47858	4.03288	4.56186	8.99884	17.3119	7.82873	21.198	32.2511	6.52897	7.47762	7.4114	13.0236	4.12635	1.25582	8.19445	7.42238	13.3566	8.47772	2.18893	4.87462	4.62737	4.45816	9.38924	10.9262	4.13358	4.01439	4.25044	4.76695	2.47433	0.901906	4.84134	4.21402	6.84454	4.17866	0.705098	0.667078	0.835723	0.650013	0.727777	0.791784	0.610892	0.670053	0.64753	0.775043	0.289992	0.55861
58	9	Peas	6	2.47858	4.33879	4.56186	8.99884	17.3119	7.82873	21.198	32.2511	6.52897	7.47762	7.4114	13.0236	4.12635	1.25582	8.19445	7.42238	13.3566	8.47772	2.00932	4.76026	4.22085	4.42672	9.06059	10.8052	4.1396	4.01989	4.18613	4.13956	2.3937	0.921806	4.69242	4.00711	6.49005	3.93457	0.748381	0.697811	0.86072	0.676982	0.755827	0.808608	0.6378	0.692896	0.677338	0.818424	0.426909	0.580678
8	2	SBM HCP	1	7.6924	24.4791	4.86791	10.6533	10.777	8.30525	21.5979	34.9513	7.76927	8.20882	9.87589	7.52687	5.20038	2.01484	9.22125	8.86876	15.7808	9.76911	5.02929	11.6173	11.813	10.3181	25.5532	34.7102	10.1105	10.0247	11.2473	11.4337	6.36104	2.01191	11.9362	11.1805	18.2672	11.0731	0.675339	0.657319	0.655549	0.609596	0.628208	0.687924	0.59106	0.616242	0.64212	0.52265	0.309098	0.686212
12	2	SBM HCP	2	7.6924	15.9703	4.86791	10.6533	10.777	8.30525	21.5979	34.9513	7.76927	8.20882	9.87589	7.52687	5.20038	2.01484	9.22125	8.86876	15.7808	9.76911	5.96007	13.7767	14.1003	12.3863	29.2124	41.0165	12.3295	12.1354	13.1586	14.2715	7.39386	2.49975	14.5015	13.4978	22.3345	13.1823	0.410263	0.377111	0.369797	0.281648	0.348513	0.434745	0.23561	0.287927	0.358224	0.0867181	-0.321856	0.402404
24	2	SBM HCP	3	7.6924	26.1374	4.86791	10.6533	10.777	8.30525	21.5979	34.9513	7.76927	8.20882	9.87589	7.52687	5.20038	2.01484	9.22125	8.86876	15.7808	9.76911	5.07943	11.7143	11.8872	10.4178	25.89	35.0591	10.2099	9.91788	11.2981	11.6943	6.41537	2.04286	11.7999	10.9784	17.8478	10.8935	0.692906	0.676381	0.675377	0.630831	0.647207	0.704786	0.613242	0.644419	0.663311	0.542744	0.338181	0.7016
34	2	SBM HCP	4	7.6924	19.3343	4.86791	10.6533	10.777	8.30525	21.5979	34.9513	7.76927	8.20882	9.87589	7.52687	5.20038	2.01484	9.22125	8.86876	15.7808	9.76911	5.77236	13.0939	14.3449	11.6083	29.5473	39.5664	11.4698	11.3798	12.6241	13.779	7.25696	2.48146	13.3092	12.338	20.5238	12.49	0.528216	0.510989	0.47042	0.443907	0.455698	0.549602	0.412633	0.448446	0.491422	0.271657	-0.0541811	0.509996
45	2	SBM HCP	5	7.6924	20.1021	4.86791	10.6533	10.777	8.30525	21.5979	34.9513	7.76927	8.20882	9.87589	7.52687	5.20038	2.01484	9.22125	8.86876	15.7808	9.76911	4.58677	11.1878	10.5981	9.66539	25.5253	32.8652	9.54187	9.15448	10.8124	10.8297	6.00833	1.50232	10.8738	10.1392	16.8203	10.5324	0.639434	0.598133	0.623686	0.554664	0.547749	0.640173	0.530025	0.573249	0.581045	0.449418	0.203105	0.714672
60	2	SBM HCP	6	7.6924	17.7689	4.86791	10.6533	10.777	8.30525	21.5979	34.9513	7.76927	8.20882	9.87589	7.52687	5.20038	2.01484	9.22125	8.86876	15.7808	9.76911	6.09666	14.0312	14.9539	12.5061	30.1862	41.657	12.5907	12.2904	13.2689	15.4792	8.28984	2.89403	14.3244	13.1481	22.0596	13.2292	0.457812	0.42982	0.399302	0.348115	0.394941	0.484029	0.298431	0.351834	0.418352	0.109706	-0.288585	0.37818
4	1	SBM LCP	1	11.2356	26.3212	5.27933	11.1294	12.2543	8.94726	23.3558	38.3019	8.3268	8.64097	10.6643	8.18059	5.74751	2.21278	9.77056	9.46447	16.8934	10.3972	3.67731	8.86846	8.43502	7.86886	19.363	26.136	7.76767	7.53567	8.50642	8.17192	4.86616	1.56714	9.17172	8.45586	13.7335	8.33241	0.702669	0.659852	0.706175	0.624586	0.646111	0.708722	0.601799	0.627738	0.659512	0.573588	0.393077	0.697685
18	1	SBM LCP	2	11.2356	27.2097	5.27933	11.1294	12.2543	8.94726	23.3558	38.3019	8.3268	8.64097	10.6643	8.18059	5.74751	2.21278	9.77056	9.46447	16.8934	10.3972	4.39667	10.3633	10.102	9.24134	20.9246	30.1116	9.40139	9.30177	9.60863	10.875	6.03621	1.9976	10.9109	10.0247	17.0367	9.99293	0.656112	0.615496	0.659598	0.573502	0.630057	0.675372	0.533785	0.555497	0.627951	0.451073	0.218697	0.62723
27	1	SBM LCP	3	11.2356	19.6763	5.27933	11.1294	12.2543	8.94726	23.3558	38.3019	8.3268	8.64097	10.6643	8.18059	5.74751	2.21278	9.77056	9.46447	16.8934	10.3972	5.03315	11.3134	11.2369	9.94209	24.2502	34.0415	9.66699	9.39745	10.8699	10.5375	6.33678	1.93683	11.2376	10.445	17.5025	10.7182	0.455606	0.419539	0.476387	0.365488	0.407112	0.492494	0.337074	0.378989	0.41797	0.264461	-0.0469125	0.50019
31	1	SBM LCP	4	11.2356	19.6816	5.27933	11.1294	12.2543	8.94726	23.3558	38.3019	8.3268	8.64097	10.6643	8.18059	5.74751	2.21278	9.77056	9.46447	16.8934	10.3972	4.54547	10.8686	10.7414	9.65919	23.8476	32.5677	9.45879	9.27301	10.5098	10.3698	6.04511	1.8764	10.8678	9.9802	16.5939	10.0886	0.508487	0.442508	0.499609	0.383709	0.417112	0.514597	0.351525	0.387377	0.437404	0.276363	-0.0299712	0.515915
41	1	SBM LCP	5	11.2356	26.0333	5.27933	11.1294	12.2543	8.94726	23.3558	38.3019	8.3268	8.64097	10.6643	8.18059	5.74751	2.21278	9.77056	9.46447	16.8934	10.3972	3.64798	9.23448	8.639	8.12572	20.145	26.7797	8.31748	7.94311	8.60784	8.90026	5.24272	1.51544	9.44797	8.62622	14.4269	8.61109	0.701778	0.641897	0.695742	0.608044	0.627746	0.698247	0.568898	0.603271	0.651642	0.530448	0.331674	0.704426
59	1	SBM LCP	6	11.2356	16.386	5.27933	11.1294	12.2543	8.94726	23.3558	38.3019	8.3268	8.64097	10.6643	8.18059	5.74751	2.21278	9.77056	9.46447	16.8934	10.3972	5.47828	13.0198	12.8266	11.2896	27.1794	37.7529	11.2739	10.9169	12.1048	13.2177	7.54843	2.36103	12.7793	11.84	19.9661	12.043	0.288479	0.19785	0.282291	0.134813	0.202065	0.324145	0.0716321	0.133722	0.221701	-0.107886	-0.576884	0.268382
[truncated: 23 more columns]

## Sheet: PJ AA digest % and Disapp rate
Cage	Treatment	Ingredient	Rep	Diet AIA	PJ AIA	Diet His	Diet Ser	Diet Arg	Diet Gly	Diet Asp	Diet Glu	Diet Thr	Diet Ala	Diet Pro	Diet Lys	Diet Tyr	Diet Met	Diet Val	Diet Ile	Diet Leu	Diet Phe	PJ His	PJ Ser	PJ Arg	PJ Gly	PJ Asp	PJ Glu	PJ Thr	PJ Ala	PJ Pro	PJ Lys	PJ Tyr	PJ Met	PJ Val	PJ Ile	PJ Leu	PJ Phe	PJD His	PJD Ser	PJD Arg	PJD Gly	PJD Asp	PJD Glu	PJD Thr	PJD Ala	PJD Pro	PJD Lys	PJD Tyr	PJD Met
9	7	Blood meal	1	15.6921	41.3516	12.1989	11.0578	10.568	9.60176	23.0264	24.4289	12.7226	18.6545	10.0471	14.3428	6.71706	3.37496	16.5432	9.73002	27.7849	15.7951
15	7	Blood meal	2	15.6921	52.2414	12.1989	11.0578	10.568	9.60176	23.0264	24.4289	12.7226	18.6545	10.0471	14.3428	6.71706	3.37496	16.5432	9.73002	27.7849	15.7951	11.4582	12.5317	14.5814	11.6617	25.7042	31.5851	14.2064	18.5764	12.0522	19.097	8.86325	4.0888	19.0246	11.9013	28.9977	17.286	0.717862	0.659585	0.58555	0.635182	0.664691	0.611631	0.66459	0.700882	0.639677	0.600057	0.146012	0.636091
30	7	Blood meal	3	15.6921	47.9616	12.1989	11.0578	10.568	9.60176	23.0264	24.4289	12.7226	18.6545	10.0471	14.3428	6.71706	3.37496	16.5432	9.73002	27.7849	15.7951	10.3305	11.9895	14.5655	11.6348	25.2932	31.9172	13.6967	17.8866	11.855	17.1897	8.44322	4.1989	18.8858	12.312	28.5595	16.5657	0.722932	0.645252	0.54906	0.603543	0.640611	0.572527	0.647769	0.686288	0.613943	0.607877	0.16271	0.592944
37	7	Blood meal	4	15.6921	43.2218	12.1989	11.0578	10.568	9.60176	23.0264	24.4289	12.7226	18.6545	10.0471	14.3428	6.71706	3.37496	16.5432	9.73002	27.7849	15.7951
47	7	Blood meal	5	15.6921	47.7042	12.1989	11.0578	10.568	9.60176	23.0264	24.4289	12.7226	18.6545	10.0471	14.3428	6.71706	3.37496	16.5432	9.73002	27.7849	15.7951	10.5212	13.3455	15.7564	12.6752	27.0344	34.3518	14.9727	19.0206	13.0005	18.1375	9.05335	4.75324	20.0546	13.2945	30.6753	17.6051	0.716295	0.603001	0.509558	0.565763	0.613797	0.537438	0.612875	0.6646	0.574358	0.584023	0.111774	0.536718
53	7	Blood meal	6	15.6921	48.5318	12.1989	11.0578	10.568	9.60176	23.0264	24.4289	12.7226	18.6545	10.0471	14.3428	6.71706	3.37496	16.5432	9.73002	27.7849	15.7951
10	4	CCM	1	2.75352	4.86199	5.16129	8.22878	10.7409	9.37907	13.4511	32.0496	8.29548	7.91439	11.2291	8.61041	4.14582	2.31261	9.41945	7.37357	13.511	7.37533	5.54488	11.5962	11.6182	12.1627	17.5025	33.6859	11.2704	10.2966	13.4343	13.5799	5.95533	2.07728	12.7578	10.288	17.2449	9.07791	0.391574	0.201907	0.387405	0.265582	0.263087	0.404751	0.230565	0.263197	0.322448	0.106806	-0.855067	0.491296
16	4	CCM	2	2.75352	4.12625	5.16129	8.22878	10.7409	9.37907	13.4511	32.0496	8.29548	7.91439	11.2291	8.61041	4.14582	2.31261	9.41945	7.37357	13.511	7.37533	6.13201	12.4902	13.0753	12.9123	19.9471	36.4916	12.2568	11.7908	14.1482	14.7796	6.71816	2.53852	14.0057	11.3068	19.4288	10.4766	0.207176	-0.0128959	0.187648	0.0812974	0.0104171	0.240196	0.0140255	0.00583969	0.159212	-0.145433	-1.37894	0.267496
26	4	CCM	3	2.75352	4.74041	5.16129	8.22878	10.7409	9.37907	13.4511	32.0496	8.29548	7.91439	11.2291	8.61041	4.14582	2.31261	9.41945	7.37357	13.511	7.37533	5.34553	11.1018	11.1896	11.6256	16.6644	32.9233	10.8389	9.89558	13.2508	13.1574	5.78389	2.03767	12.3649	10.0101	16.6534	8.83733	0.398404	0.216333	0.394872	0.280011	0.280382	0.403305	0.241043	0.273734	0.314565	0.112399	-0.84345	0.488197
36	4	CCM	4	2.75352	4.74044	5.16129	8.22878	10.7409	9.37907	13.4511	32.0496	8.29548	7.91439	11.2291	8.61041	4.14582	2.31261	9.41945	7.37357	13.511	7.37533	5.07776	10.7702	10.9356	11.542	16.3481	31.8949	10.666	9.44627	13.0514	12.6332	5.47237	1.94134	11.968	9.60446	15.743	8.33227	0.428543	0.239748	0.408614	0.28519	0.294045	0.421948	0.25316	0.306714	0.324885	0.147767	-0.769994	0.512396
46	4	CCM	5	2.75352	4.5679	5.16129	8.22878	10.7409	9.37907	13.4511	32.0496	8.29548	7.91439	11.2291	8.61041	4.14582	2.31261	9.41945	7.37357	13.511	7.37533	5.00673	10.6295	10.3929	11.4332	16.2227	31.1756	10.5274	9.33437	12.9621	11.6236	5.35083	1.73764	11.6676	9.2871	15.4066	8.22753	0.415254	0.22134	0.416733	0.265184	0.273	0.413642	0.235021	0.289051	0.304177	0.186259	-0.690051	0.547074
57	4	CCM	6	2.75352	3.93197	5.16129	8.22878	10.7409	9.37907	13.4511	32.0496	8.29548	7.91439	11.2291	8.61041	4.14582	2.31261	9.41945	7.37357	13.511	7.37533	6.26964	13.7737	14.3427	13.8953	21.9695	38.5481	13.3148	12.5645	14.5135	16.7531	7.36888	2.96305	14.7994	12.3098	21.1521	11.2732	0.149328	-0.172172	0.0648767	-0.0374897	-0.14377	0.157719	-0.124007	-0.111743	0.0948854	-0.362538	-1.82984	0.102751
1	5	ECM	1	3.17321	5.30239	4.89577	8.26467	10.2743	9.55277	13.4911	32.3268	8.37502	8.00188	11.2872	7.18486	4.03148	2.39344	9.52434	7.48131	13.678	7.43675	5.66095	11.313	11.7547	12.6666	18.4847	34.9783	11.5044	10.3534	14.5835	11.6931	5.89455	2.11674	13.2291	10.4018	17.1053	9.64486	0.308018	0.180818	0.31532	0.20648	0.180045	0.352465	0.177938	0.225688	0.226778	0.0260487	-0.735764	0.470738
19	5	ECM	2	3.17321	5.00305	4.89577	8.26467	10.2743	9.55277	13.4911	32.3268	8.37502	8.00188	11.2872	7.18486	4.03148	2.39344	9.52434	7.48131	13.678	7.43675	6.09099	12.4988	12.8228	13.5654	20.4225	37.0601	12.4771	11.2928	15.107	13.469	6.61645	2.35374	13.9334	11.1251	18.5012	10.3085	0.210903	0.0408062	0.208421	0.0993289	0.0398845	0.272878	0.0550891	0.104897	0.1511	-0.188999	-1.11902	0.376266
25	5	ECM	3	3.17321	5.57561	4.89577	8.26467	10.2743	9.55277	13.4911	32.3268	8.37502	8.00188	11.2872	7.18486	4.03148	2.39344	9.52434	7.48131	13.678	7.43675	5.97156	12.1643	12.1855	13.3365	19.8772	35.9717	12.2339	10.8067	14.8457	12.76	6.34916	2.21978	13.4761	10.7219	17.7867	9.99287	0.305819	0.162343	0.32501	0.205453	0.16148	0.366707	0.168648	0.231387	0.25145	-0.0107381	-0.801325	0.472171
35	5	ECM	4	3.17321	5.17153	4.89577	8.26467	10.2743	9.55277	13.4911	32.3268	8.37502	8.00188	11.2872	7.18486	4.03148	2.39344	9.52434	7.48131	13.678	7.43675	6.35705	12.4172	13.2534	14.1117	20.4316	38.6844	12.7517	11.5203	15.6734	13.4792	6.58327	2.47747	14.4219	11.4856	19.2491	10.6808	0.203265	0.0781149	0.208493	0.0935832	0.0707479	0.265735	0.0657499	0.116616	0.147966	-0.151131	-1.05153	0.364867
50	5	ECM	5	3.17321	5.28508	4.89577	8.26467	10.2743	9.55277	13.4911	32.3268	8.37502	8.00188	11.2872	7.18486	4.03148	2.39344	9.52434	7.48131	13.678	7.43675	5.85912	11.5114	11.8419	12.9041	18.8579	34.7914	11.8053	10.4632	14.5844	12.2078	6.04283	2.08224	13.275	10.442	17.3411	9.7464	0.281449	0.163724	0.307985	0.188957	0.160748	0.353817	0.153674	0.214911	0.2242	-0.020157	-0.818112	0.477657
55	5	ECM	6	3.17321	4.30123	4.89577	8.26467	10.2743	9.55277	13.4911	32.3268	8.37502	8.00188	11.2872	7.18486	4.03148	2.39344	9.52434	7.48131	13.678	7.43675	6.15657	12.2188	12.8718	13.5751	19.9154	37.5941	12.4642	11.1569	15.2416	13.0048	6.39127	2.21512	13.904	11.0484	18.5789	10.4161	0.072267	-0.090706	0.0757378	-0.0483799	-0.0890484	0.14205	-0.0979556	-0.0286275	0.00379057	-0.335339	-1.37983	0.317223
5	10	Lupins	1	2.57278	4.01159	5.36058	9.74489	18.4807	8.39452	18.8501	40.209	7.01965	6.59997	7.98193	8.26886	5.38228	1.15518	7.51867	7.73587	13.6924	7.58932	3.33464	8.15765	8.02764	7.21019	14.617	20.216	7.45756	7.40582	6.62692	9.08413	4.50992	2.15288	8.37385	7.52118	12.3992	6.87755	0.601045	0.463124	0.721417	0.449146	0.502685	0.677553	0.318655	0.280358	0.467537	0.295431	-0.0824388	-0.195239
17	10	Lupins	2	2.57278	4.39239	5.36058	9.74489	18.4807	8.39452	18.8501	40.209	7.01965	6.59997	7.98193	8.26886	5.38228	1.15518	7.51867	7.73587	13.6924	7.58932	4.45975	10.5244	10.8692	9.50299	19.0774	27.4547	9.86513	9.84088	8.46524	12.5259	6.13287	3.13119	10.8367	9.74018	16.1779	8.85007	0.512696	0.367412	0.655506	0.33692	0.407201	0.60006	0.176832	0.126641	0.378799	0.11271	-0.363155	-0.587671
23	10	Lupins	3	2.57278	4.79016	5.36058	9.74489	18.4807	8.39452	18.8501	40.209	7.01965	6.59997	7.98193	8.26886	5.38228	1.15518	7.51867	7.73587	13.6924	7.58932	4.25953	9.3792	9.63502	9.01024	16.5163	23.5532	8.7493	8.60992	7.44801	11.3763	5.1996	2.74161	9.53788	8.5126	14.4044	8.08468	0.573221	0.483059	0.719982	0.423509	0.529402	0.685385	0.330563	0.299338	0.498831	0.261063	-0.135238	-0.274695
32	10	Lupins	4	2.57278	5.46841	5.36058	9.74489	18.4807	8.39452	18.8501	40.209	7.01965	6.59997	7.98193	8.26886	5.38228	1.15518	7.51867	7.73587	13.6924	7.58932
42	10	Lupins	5	2.57278	4.24767	5.36058	9.74489	18.4807	8.39452	18.8501	40.209	7.01965	6.59997	7.98193	8.26886	5.38228	1.15518	7.51867	7.73587	13.6924	7.58932	2.93247	7.07186	7.14856	6.53964	13.0677	18.9391	6.45188	6.44015	5.90006	7.37796	3.59344	1.962	7.17533	6.29982	10.1799	5.59571	0.66866	0.56045	0.765712	0.528144	0.58011	0.714709	0.4433	0.408976	0.552287	0.459567	0.169726	-0.0287263
52	10	Lupins	6	2.57278	4.31242	5.36058	9.74489	18.4807	8.39452	18.8501	40.209	7.01965	6.59997	7.98193	8.26886	5.38228	1.15518	7.51867	7.73587	13.6924	7.58932	3.33451	7.27971	7.84362	7.38289	13.5335	19.7755	6.54847	6.36972	5.89324	8.10672	3.86797	1.60172	7.18779	6.57104	10.6733	6.05239	0.628891	0.554326	0.746791	0.4753	0.57167	0.706583	0.443449	0.424217	0.55952	0.415102	0.101414	0.172788
3	9	Peas	1	2.47858	3.41471	4.56186	8.99884	17.3119	7.82873	21.198	32.2511	6.52897	7.47762	7.4114	13.0236	4.12635	1.25582	8.19445	7.42238	13.3566	8.47772	3.01785	6.64556	6.75264	6.39807	12.3884	15.856	5.9667	6.05856	5.73333	7.19304	3.53271	1.7968	7.09372	6.18606	10.1318	6.1504	0.519818	0.463964	0.716875	0.406792	0.575801	0.643139	0.336655	0.411894	0.438491	0.599104	-0.265308	-0.0385369
20	9	Peas	2	2.47858	4.02829	4.56186	8.99884	17.3119	7.82873	21.198	32.2511	6.52897	7.47762	7.4114	13.0236	4.12635	1.25582	8.19445	7.42238	13.3566	8.47772	3.89348	8.86811	9.20539	8.24274	16.6661	22.5844	8.03994	8.4232	7.6165	9.6129	4.85172	2.77226	9.49896	8.43952	14.2768	8.57997	0.474855	0.393646	0.672825	0.352168	0.516249	0.569129	0.242312	0.3069	0.367679	0.545842	-0.433412	-0.358281
21	9	Peas	3	2.47858	2.96616	4.56186	8.99884	17.3119	7.82873	21.198	32.2511	6.52897	7.47762	7.4114	13.0236	4.12635	1.25582	8.19445	7.42238	13.3566	8.47772	4.4021	9.65899	10.4732	8.93439	17.6645	24.0257	8.79657	9.20286	8.28627	11.5904	5.30833	2.97114	10.4933	9.19077	15.6453	9.12685	0.193646	0.10308	0.494476	0.0463654	0.303668	0.377497	-0.125841	-0.0284134	0.0657408	0.256337	-1.34715	-0.976994
39	9	Peas	4	2.47858	3.03666	4.56186	8.99884	17.3119	7.82873	21.198	32.2511	6.52897	7.47762	7.4114	13.0236	4.12635	1.25582	8.19445	7.42238	13.3566	8.47772	3.02479	6.45655	6.88275	6.16235	12.3015	16.3163	5.623	5.63817	5.68455	6.80846	3.29059	1.53072	6.81591	6.05936	9.7202	5.99061	0.458797	0.414374	0.675493	0.357518	0.526335	0.587063	0.297041	0.384566	0.37396	0.573298	-0.346758	0.00510739
48	9	Peas	5	2.47858	3.2555	4.56186	8.99884	17.3119	7.82873	21.198	32.2511	6.52897	7.47762	7.4114	13.0236	4.12635	1.25582	8.19445	7.42238	13.3566	8.47772	3.09206	6.50183	6.85046	6.152	12.2439	15.8387	5.68697	5.75924	5.62309	7.01428	3.09426	1.50511	6.78391	5.99663	9.93058	6.05969	0.483951	0.44991	0.698727	0.401712	0.560246	0.626095	0.336836	0.41361	0.422356	0.589949	-0.294203	0.0875135
58	9	Peas	6	2.47858	3.26296	4.56186	8.99884	17.3119	7.82873	21.198	32.2511	6.52897	7.47762	7.4114	13.0236	4.12635	1.25582	8.19445	7.42238	13.3566	8.47772	4.11582	8.97421	9.53348	8.55382	16.697	22.2638	8.33177	8.46414	7.71791	10.0699	4.64225	2.73676	9.61971	8.4505	14.4052	8.53189	0.314659	0.242467	0.58169	0.170033	0.401677	0.475619	0.0306409	0.140173	0.208973	0.412663	-0.853752	-0.655398
8	2	SBM HCP	1	7.6924	32.4564	4.86791	10.6533	10.777	8.30525	21.5979	34.9513	7.76927	8.20882	9.87589	7.52687	5.20038	2.01484	9.22125	8.86876	15.7808	9.76911	5.62213	12.7906	14.0825	11.7349	26.0318	37.5248	11.6518	12.1514	12.4105	13.7971	7.75522	3.42228	14.0744	12.7962	21.0582	12.4093	0.726272	0.715442	0.690299	0.665121	0.714337	0.745542	0.644554	0.649162	0.702167	0.565556	0.3712	0.597434
12	2	SBM HCP	2	7.6924	19.1359	4.86791	10.6533	10.777	8.30525	21.5979	34.9513	7.76927	8.20882	9.87589	7.52687	5.20038	2.01484	9.22125	8.86876	15.7808	9.76911	6.79723	14.8044	16.3625	13.0004	29.5266	42.5559	12.8401	12.9454	13.6665	16.3952	8.8281	3.41237	15.3781	14.3237	23.5288	14.2148	0.438691	0.441373	0.389671	0.370759	0.450439	0.510549	0.335645	0.366059	0.443718	0.12438	-0.267346	0.319184
24	2	SBM HCP	3	7.6924	16.8665	4.86791	10.6533	10.777	8.30525	21.5979	34.9513	7.76927	8.20882	9.87589	7.52687	5.20038	2.01484	9.22125	8.86876	15.7808	9.76911	6.48669	14.349	15.3981	12.6149	27.5779	39.8819	12.5294	12.4427	13.3871	14.9773	8.3599	3.07089	14.6206	13.4073	22.1219	13.3042	0.392261	0.385708	0.348364	0.307263	0.417647	0.479585	0.264494	0.30869	0.381775	0.0924811	-0.313515	0.304877
34	2	SBM HCP	4	7.6924	16.1077	4.86791	10.6533	10.777	8.30525	21.5979	34.9513	7.76927	8.20882	9.87589	7.52687	5.20038	2.01484	9.22125	8.86876	15.7808	9.76911	6.30882	13.8523	15.6847	12.5643	28.6466	41.4169	12.3354	12.733	13.4106	14.5118	8.28451	3.3619	14.9611	13.7279	22.632	13.6786	0.381082	0.379035	0.304969	0.277537	0.366584	0.434097	0.24177	0.259242	0.351518	0.0792644	-0.332645	0.203156
45	2	SBM HCP	5	7.6924	20.2269	4.86791	10.6533	10.777	8.30525	21.5979	34.9513	7.76927	8.20882	9.87589	7.52687	5.20038	2.01484	9.22125	8.86876	15.7808	9.76911	6.10769	13.5404	14.5173	12.1385	28.0629	39.284	11.9394	11.9543	13.0811	13.9688	7.67205	2.65892	14.0339	12.8969	21.3424	13.0465	0.522838	0.516631	0.487707	0.444168	0.505856	0.572551	0.415567	0.446169	0.496268	0.29421	-0.0215392	0.498122
60	2	SBM HCP	6	7.6924	13.0459	4.86791	10.6533	10.777	8.30525	21.5979	34.9513	7.76927	8.20882	9.87589	7.52687	5.20038	2.01484	9.22125	8.86876	15.7808	9.76911	7.72841	16.5854	18.5316	14.8319	32.9979	47.4566	14.7973	14.8838	15.3694	18.8409	9.85543	3.99554	17.2879	15.8546	26.7051	15.91	0.0638713	0.0820224	-0.0139166	-0.0530126	0.0991273	0.199388	-0.123032	-0.0691104	0.0823671	-0.475963	-1.13626	-0.169295
4	1	SBM LCP	1	11.2356	29.0357	5.27933	11.1294	12.2543	8.94726	23.3558	38.3019	8.3268	8.64097	10.6643	8.18059	5.74751	2.21278	9.77056	9.46447	16.8934	10.3972	4.69832	10.4928	11.4285	9.40841	22.0791	31.6947	9.02847	9.03001	10.3779	10.7111	6.05231	2.79124	10.8151	10.0734	16.2603	10.0214	0.655629	0.635176	0.639118	0.593098	0.634194	0.679794	0.580434	0.59562	0.623436	0.493342	0.27886	0.511886
18	1	SBM LCP	2	11.2356	18.8801	5.27933	11.1294	12.2543	8.94726	23.3558	38.3019	8.3268	8.64097	10.6643	8.18059	5.74751	2.21278	9.77056	9.46447	16.8934	10.3972	5.92625	13.1511	14.1287	11.8474	26.1604	37.2269	11.8794	11.98	12.0322	15.271	8.0234	3.28379	13.7442	12.5389	21.0156	12.3593	0.331975	0.296794	0.313869	0.212004	0.333436	0.421598	0.150995	0.174942	0.328564	-0.110898	-0.581171	0.116862
27	1	SBM LCP	3	11.2356	16.1979	5.27933	11.1294	12.2543	8.94726	23.3558	38.3019	8.3268	8.64097	10.6643	8.18059	5.74751	2.21278	9.77056	9.46447	16.8934	10.3972	5.88542	13.0709	14.5802	11.5311	26.8501	39.746	11.1703	11.3594	12.582	13.6995	7.73825	2.94738	13.3267	12.3377	20.2395	12.2799	0.226725	0.185353	0.174697	0.106041	0.202581	0.280205	0.0694881	0.0881424	0.181624	-0.161597	-0.653332	0.0760817
31	1	SBM LCP	4	11.2356	16.9133	5.27933	11.1294	12.2543	8.94726	23.3558	38.3019	8.3268	8.64097	10.6643	8.18059	5.74751	2.21278	9.77056	9.46447	16.8934	10.3972	5.7553	12.3974	14.2324	11.5169	25.357	37.0781	11.0927	10.9885	12.3458	13.2973	7.37153	2.86015	13.0379	11.9861	19.5509	11.9456	0.275804	0.260007	0.228457	0.144904	0.278774	0.35692	0.115037	0.155219	0.230953	-0.0798095	-0.536922	0.141347
41	1	SBM LCP	5	11.2356	18.8942	5.27933	11.1294	12.2543	8.94726	23.3558	38.3019	8.3268	8.64097	10.6643	8.18059	5.74751	2.21278	9.77056	9.46447	16.8934	10.3972	5.53029	12.0918	13.2719	10.9063	25.0048	36.2588	10.3666	10.2504	11.6798	12.5198	7.08522	2.43384	12.4117	11.6118	18.9134	11.5641	0.377075	0.35392	0.355959	0.275139	0.363357	0.437063	0.259671	0.294588	0.348717	0.0899179	-0.295344	0.345936
59	1	SBM LCP	6	11.2356	12.5089	5.27933	11.1294	12.2543	8.94726	23.3558	38.3019	8.3268	8.64097	10.6643	8.18059	5.74751	2.21278	9.77056	9.46447	16.8934	10.3972	5.90292	12.1718	14.3274	10.1611	25.7131	37.5731	11.122	10.2931	11.6801	14.5052	7.547	2.86914	12.8683	12.0709	20.0487	12.2921	-0.00430549	0.0176569	-0.0501643	-0.0200703	0.0111341	0.118881	-0.199729	-0.0699416	0.0162367	-0.592634	-1.26684	-0.164638
[truncated: 23 more columns]

## Sheet: PI AA diges % and Disapp rate
Cage	Treatment	Ingredient	Rep	Diet AIA	PI AIA	Diet His	Diet Ser	Diet Arg	Diet Gly	Diet Asp	Diet Glu	Diet Thr	Diet Ala	Diet Pro	Diet Lys	Diet Tyr	Diet Met	Diet Val	Diet Ile	Diet Leu	Diet Phe	PI His	PI Ser	PI Arg	PI Gly	PI Asp	PI Glu	PI Thr	PI Ala	PI Pro	PI Lys	PI Tyr	PI Met	PI Val	PI Ile	PI Leu	PI Phe	PID His	PID Ser	PID Arg	PID Gly	PID Asp	PID Glu	PID Thr	PID Ala	PID Pro	PID Lys	PID Tyr	PID Met
9	7	Blood meal	1	15.6921	57.0643	12.1989	11.0578	10.568	9.60176	23.0264	24.4289	12.7226	18.6545	10.0471	14.3428	6.71706	3.37496	16.5432	9.73002	27.7849	15.7951	9.06201	7.4296	9.90254	8.97427	16.9436	22.0448	10.2467	14.787	9.46278	12.7518	5.60363	2.08458	15.5665	8.54958	23.7096	13.5253	0.795723	0.815238	0.742326	0.742981	0.797653	0.751847	0.778523	0.782023	0.741002	0.755513	0.477953	0.83015
15	7	Blood meal	2	15.6921	44.6548	12.1989	11.0578	10.568	9.60176	23.0264	24.4289	12.7226	18.6545	10.0471	14.3428	6.71706	3.37496	16.5432	9.73002	27.7849	15.7951	12.64	10.1295	13.8683	12.0088	23.708	30.3597	14.2656	20.2136	12.7129	18.8033	7.54373	3.23659	20.5206	11.2456	31.4963	18.111	0.635885	0.678092	0.538848	0.560498	0.638188	0.563276	0.605971	0.619223	0.555348	0.539304	0.0162887	0.662999
30	7	Blood meal	3	15.6921	48.5089	12.1989	11.0578	10.568	9.60176	23.0264	24.4289	12.7226	18.6545	10.0471	14.3428	6.71706	3.37496	16.5432	9.73002	27.7849	15.7951	11.3746	9.44291	11.6367	10.5521	22.0928	26.0855	12.6313	17.5041	11.1973	15.5574	6.33515	2.57303	18.0257	9.69828	27.2894	16.1095	0.698371	0.723754	0.643797	0.644493	0.689627	0.654574	0.678831	0.696461	0.639478	0.649117	0.250768	0.753376
37	7	Blood meal	4	15.6921	48.5761	12.1989	11.0578	10.568	9.60176	23.0264	24.4289	12.7226	18.6545	10.0471	14.3428	6.71706	3.37496	16.5432	9.73002	27.7849	15.7951	12.8069	9.687	12.4755	10.764	23.3091	27.0477	13.2893	19.0024	11.6154	16.9047	6.9712	2.86224	19.5203	10.1722	29.5302	17.3612	0.660857	0.717005	0.61865	0.637857	0.672992	0.642327	0.662568	0.670935	0.626532	0.619257	0.18701	0.726035
47	7	Blood meal	5	15.6921	55.0248	12.1989	11.0578	10.568	9.60176	23.0264	24.4289	12.7226	18.6545	10.0471	14.3428	6.71706	3.37496	16.5432	9.73002	27.7849	15.7951	9.39427	8.01067	9.3167	8.82794	18.5956	21.0622	10.4352	14.2696	9.24557	12.243	5.26213	2.02534	14.8421	7.93602	22.3895	13.2781	0.780384	0.793404	0.748585	0.737801	0.769694	0.75412	0.766091	0.781853	0.737568	0.756567	0.480205	0.82886
53	7	Blood meal	6	15.6921	50.3714	12.1989	11.0578	10.568	9.60176	23.0264	24.4289	12.7226	18.6545	10.0471	14.3428	6.71706	3.37496	16.5432	9.73002	27.7849	15.7951	11.7552	9.00392	10.8495	10.1484	21.3326	24.6089	12.1579	17.2001	10.7961	14.9442	5.97434	2.24487	17.4442	8.97367	26.4951	15.7721	0.699804	0.746335	0.680173	0.670736	0.711387	0.686175	0.702299	0.712761	0.665245	0.675408	0.306908	0.792785
10	4	CCM	1	2.75352	5.96991	5.16129	8.22878	10.7409	9.37907	13.4511	32.0496	8.29548	7.91439	11.2291	8.61041	4.14582	2.31261	9.41945	7.37357	13.511	7.37533	2.77784	8.24114	6.2467	7.54821	11.9447	17.2601	8.45512	6.63252	9.15804	8.64897	4.0527	1.07886	8.92577	7.25581	11.262	5.89752	0.751761	0.538075	0.731756	0.628804	0.590423	0.751607	0.529892	0.613472	0.623838	0.536702	0.0377813	0.784829
16	4	CCM	2	2.75352	5.43868	5.16129	8.22878	10.7409	9.37907	13.4511	32.0496	8.29548	7.91439	11.2291	8.61041	4.14582	2.31261	9.41945	7.37357	13.511	7.37533	4.17237	9.86345	8.85185	9.48104	13.1797	26.0622	9.79196	8.023	11.9898	10.8669	4.66542	1.38088	10.4887	8.39096	13.6563	7.28169	0.590722	0.393141	0.582758	0.488212	0.503931	0.588299	0.402384	0.486768	0.459422	0.361038	-0.327054	0.697694
26	4	CCM	3	2.75352	6.40011	5.16129	8.22878	10.7409	9.37907	13.4511	32.0496	8.29548	7.91439	11.2291	8.61041	4.14582	2.31261	9.41945	7.37357	13.511	7.37533	2.60197	7.73781	4.73513	7.15255	11.0994	15.8314	7.96676	6.32977	8.96856	7.90696	3.88988	0.922547	8.55115	6.78785	10.3992	5.49404	0.783107	0.59544	0.810333	0.671904	0.64499	0.787482	0.586819	0.655911	0.656382	0.604919	0.179459	0.828373
36	4	CCM	4	2.75352	5.79246	5.16129	8.22878	10.7409	9.37907	13.4511	32.0496	8.29548	7.91439	11.2291	8.61041	4.14582	2.31261	9.41945	7.37357	13.511	7.37533	2.58763	7.71911	5.55649	7.15265	11.2048	16.0395	8.05686	6.14509	8.95613	7.68809	3.81086	0.863092	8.50697	6.78497	10.3416	5.47781	0.761676	0.554081	0.754085	0.637481	0.604022	0.762102	0.538312	0.630908	0.620861	0.575557	0.118479	0.82259
46	4	CCM	5	2.75352	6.13165	5.16129	8.22878	10.7409	9.37907	13.4511	32.0496	8.29548	7.91439	11.2291	8.61041	4.14582	2.31261	9.41945	7.37357	13.511	7.37533	2.54549	7.4343	4.95956	6.87567	10.5053	14.8091	7.64818	5.83298	8.67767	7.1688	3.64037	0.759673	8.06386	6.33482	9.70591	5.18277	0.778526	0.594291	0.792646	0.670796	0.649281	0.792501	0.585975	0.669034	0.65297	0.62612	0.223491	0.852486
57	4	CCM	6	2.75352	6.20483	5.16129	8.22878	10.7409	9.37907	13.4511	32.0496	8.29548	7.91439	11.2291	8.61041	4.14582	2.31261	9.41945	7.37357	13.511	7.37533	2.83611	8.37554	6.1428	7.52928	11.8962	17.0143	8.64154	6.6493	9.38206	8.44931	4.11057	2.04884	9.02994	7.13972	11.1139	5.83352	0.75615	0.548316	0.746205	0.643753	0.607529	0.764415	0.537718	0.627165	0.629226	0.564533	0.0955829	0.606846
1	5	ECM	1	3.17321	6.68956	4.89577	8.26467	10.2743	9.55277	13.4911	32.3268	8.37502	8.00188	11.2872	7.18486	4.03148	2.39344	9.52434	7.48131	13.678	7.43675	2.69966	6.75356	4.47394	7.48809	10.3736	15.2757	7.79518	5.16748	9.97483	7.19553	2.83352	0.687773	7.34098	5.51869	8.27391	4.27818	0.73843	0.612378	0.793443	0.628172	0.635261	0.775849	0.55849	0.693671	0.580801	0.524944	0.15336	0.863691
19	5	ECM	2	3.17321	6.46697	4.89577	8.26467	10.2743	9.55277	13.4911	32.3268	8.37502	8.00188	11.2872	7.18486	4.03148	2.39344	9.52434	7.48131	13.678	7.43675	3.23753	8.0372	6.50999	8.99961	12.7171	19.286	8.70578	6.27594	10.8954	8.63715	3.47812	0.908336	8.18469	6.24508	9.72195	5.11879	0.675518	0.522827	0.689096	0.537735	0.537472	0.707264	0.489942	0.615156	0.526351	0.410139	-0.051243	0.813782
25	5	ECM	3	3.17321	6.74534	4.89577	8.26467	10.2743	9.55277	13.4911	32.3268	8.37502	8.00188	11.2872	7.18486	4.03148	2.39344	9.52434	7.48131	13.678	7.43675	3.63163	8.70811	8.3454	8.68884	19.8798	26.8877	8.55425	7.5159	9.29229	8.91617	4.52584	1.14503	9.14901	8.37097	13.8628	8.4191	0.651041	0.50433	0.617888	0.572115	0.306799	0.608721	0.519503	0.558141	0.612714	0.416213	-0.0404189	0.774945
35	5	ECM	4	3.17321	6.97871	4.89577	8.26467	10.2743	9.55277	13.4911	32.3268	8.37502	8.00188	11.2872	7.18486	4.03148	2.39344	9.52434	7.48131	13.678	7.43675	3.12784	7.53692	5.38447	8.56164	12.3569	18.7822	8.6149	6.33411	10.7552	8.48389	3.44342	0.879682	8.60429	6.60997	10.1162	5.31448	0.7095	0.585341	0.761705	0.592478	0.583529	0.735816	0.532278	0.640071	0.566734	0.463092	0.0431286	0.832881
50	5	ECM	5	3.17321	6.82794	4.89577	8.26467	10.2743	9.55277	13.4911	32.3268	8.37502	8.00188	11.2872	7.18486	4.03148	2.39344	9.52434	7.48131	13.678	7.43675	2.85088	7.01728	4.64278	7.67119	10.8933	15.8498	7.81735	5.43751	9.97	7.40706	3.0277	0.71308	7.60467	5.6832	8.64797	4.57303	0.729376	0.605405	0.789992	0.6268	0.624751	0.772139	0.566207	0.684197	0.589495	0.520889	0.146133	0.86154
55	5	ECM	6	3.17321	6.81382	4.89577	8.26467	10.2743	9.55277	13.4911	32.3268	8.37502	8.00188	11.2872	7.18486	4.03148	2.39344	9.52434	7.48131	13.678	7.43675	2.91545	7.19252	5.57016	8.06346	11.3191	17.2895	8.10044	5.65535	10.3928	7.54683	3.10927	0.819922	7.9142	5.92196	9.0691	4.83689	0.722673	0.594713	0.747521	0.606903	0.609276	0.750926	0.549566	0.670864	0.5712	0.510836	0.128218	0.840464
5	10	Lupins	1	2.57278	6.49803	5.36058	9.74489	18.4807	8.39452	18.8501	40.209	7.01965	6.59997	7.98193	8.26886	5.38228	1.15518	7.51867	7.73587	13.6924	7.58932	1.31705	3.24851	2.32795	3.0244	5.58571	7.0324	3.14993	2.67736	2.84989	2.88648	1.53835	0.566739	3.17082	2.68043	4.17888	2.25939	0.902723	0.868014	0.950126	0.857353	0.882677	0.930753	0.822334	0.839385	0.858636	0.861789	0.787665	0.805754
17	10	Lupins	2	2.57278	4.53947	5.36058	9.74489	18.4807	8.39452	18.8501	40.209	7.01965	6.59997	7.98193	8.26886	5.38228	1.15518	7.51867	7.73587	13.6924	7.58932	1.39153	3.59206	3.0111	3.57768	7.068	9.13113	3.88101	3.5781	3.43295	3.67057	1.82048	0.80263	3.94659	3.39768	5.25852	2.83637	0.852878	0.791088	0.907657	0.758453	0.78749	0.871294	0.686653	0.692739	0.756244	0.748415	0.613487	0.606213
23	10	Lupins	3	2.57278	6.02889	5.36058	9.74489	18.4807	8.39452	18.8501	40.209	7.01965	6.59997	7.98193	8.26886	5.38228	1.15518	7.51867	7.73587	13.6924	7.58932	2.01077	6.26459	4.48335	5.99244	10.0463	13.963	7.27539	4.67857	6.88792	6.16648	3.87169	1.3108	6.95819	4.88014	8.71286	4.28882	0.839928	0.725665	0.896474	0.69537	0.772565	0.85181	0.557711	0.697493	0.631748	0.681759	0.511082	0.515771
32	10	Lupins	4	2.57278	5.97938	5.36058	9.74489	18.4807	8.39452	18.8501	40.209	7.01965	6.59997	7.98193	8.26886	5.38228	1.15518	7.51867	7.73587	13.6924	7.58932	1.53741	3.38225	3.15082	3.66938	6.80016	9.35302	3.61615	3.42375	3.40052	3.57055	1.81743	0.763028	3.88398	3.42648	5.30722	2.85377	0.876597	0.85066	0.926641	0.81192	0.844779	0.899914	0.778345	0.776794	0.816692	0.814204	0.71456	0.715792
42	10	Lupins	5	2.57278	5.02712	5.36058	9.74489	18.4807	8.39452	18.8501	40.209	7.01965	6.59997	7.98193	8.26886	5.38228	1.15518	7.51867	7.73587	13.6924	7.58932	1.12622	2.65568	1.36232	2.34328	4.30856	4.82613	2.6004	2.1566	2.19959	1.90579	0.963054	0.370694	2.34754	1.90441	2.95068	1.5249	0.892479	0.86053	0.962274	0.85714	0.883023	0.938573	0.810414	0.832771	0.858969	0.882046	0.818786	0.835772
52	10	Lupins	6	2.57278	5.70483	5.36058	9.74489	18.4807	8.39452	18.8501	40.209	7.01965	6.59997	7.98193	8.26886	5.38228	1.15518	7.51867	7.73587	13.6924	7.58932	1.25773	2.82417	1.89996	2.75946	4.95223	6.08049	2.83989	2.56249	2.55823	2.34084	1.15108	0.407968	2.79456	2.24332	3.64142	1.92429	0.894188	0.869301	0.953636	0.851752	0.88152	0.931801	0.81755	0.824903	0.855459	0.872331	0.80386	0.84073
3	9	Peas	1	2.47858	4.56687	4.56186	8.99884	17.3119	7.82873	21.198	32.2511	6.52897	7.47762	7.4114	13.0236	4.12635	1.25582	8.19445	7.42238	13.3566	8.47772	1.41101	3.20726	2.64737	3.15054	5.81609	6.42992	2.89786	2.60992	3.04473	2.52226	1.3378	0.492046	3.25164	2.73592	4.26797	2.54539	0.83213	0.806567	0.917004	0.781587	0.851091	0.891795	0.759111	0.81057	0.777037	0.89489	0.668252	0.787351
20	9	Peas	2	2.47858	4.50257	4.56186	8.99884	17.3119	7.82873	21.198	32.2511	6.52897	7.47762	7.4114	13.0236	4.12635	1.25582	8.19445	7.42238	13.3566	8.47772	1.74497	3.87116	3.55334	3.77447	6.9497	8.37567	3.58049	3.42114	3.61211	3.66271	1.75537	0.728467	3.9905	3.39986	5.46675	3.23312	0.789434	0.763192	0.887011	0.734596	0.819526	0.857039	0.698116	0.748145	0.731711	0.845184	0.511371	0.680681
21	9	Peas	3	2.47858	4.74503	4.56186	8.99884	17.3119	7.82873	21.198	32.2511	6.52897	7.47762	7.4114	13.0236	4.12635	1.25582	8.19445	7.42238	13.3566	8.47772	1.49285	3.81099	3.37744	3.62448	6.67158	7.89884	3.56218	3.1773	3.4702	3.39019	1.62095	0.705513	3.91852	3.33815	5.25281	3.13137	0.829062	0.778785	0.898092	0.758166	0.835601	0.872067	0.715007	0.778048	0.755422	0.864025	0.570837	0.706545
39	9	Peas	4	2.47858	5.25011	4.56186	8.99884	17.3119	7.82873	21.198	32.2511	6.52897	7.47762	7.4114	13.0236	4.12635	1.25582	8.19445	7.42238	13.3566	8.47772	1.49906	3.58925	3.04163	3.35511	6.501	7.26214	3.22447	2.73815	3.30393	2.71593	1.56321	0.552235	3.5114	3.00409	4.70591	2.85678	0.844864	0.8117	0.917054	0.797675	0.855216	0.893695	0.766843	0.827126	0.789542	0.901548	0.689267	0.792398
48	9	Peas	5	2.47858	4.41591	4.56186	8.99884	17.3119	7.82873	21.198	32.2511	6.52897	7.47762	7.4114	13.0236	4.12635	1.25582	8.19445	7.42238	13.3566	8.47772	1.63035	3.75244	3.25126	3.56728	6.83948	7.87943	3.38035	3.06961	3.44418	3.1811	1.59319	0.591722	3.7537	3.21281	5.07104	3.09977	0.799404	0.76595	0.894588	0.744243	0.818903	0.86287	0.709398	0.76959	0.739164	0.862903	0.567293	0.735532
58	9	Peas	6	2.47858	4.51191	4.56186	8.99884	17.3119	7.82873	21.198	32.2511	6.52897	7.47762	7.4114	13.0236	4.12635	1.25582	8.19445	7.42238	13.3566	8.47772	1.86165	4.15232	3.65138	4.13025	7.56883	8.81818	3.82871	3.46208	3.91429	3.30662	1.78194	0.879739	4.29542	3.63777	5.82014	3.4571	0.775819	0.746518	0.884134	0.710181	0.803855	0.849797	0.677856	0.745659	0.709869	0.860525	0.559789	0.61517
8	2	SBM HCP	1	7.6924	20.6507	4.86791	10.6533	10.777	8.30525	21.5979	34.9513	7.76927	8.20882	9.87589	7.52687	5.20038	2.01484	9.22125	8.86876	15.7808	9.76911	3.8974	9.38177	8.91222	8.96461	21.1288	27.8991	8.75464	7.94405	9.53177	9.55428	4.8453	1.39858	9.74683	9.01492	14.8716	9.01533	0.701764	0.671958	0.691955	0.597926	0.63559	0.702659	0.580255	0.639513	0.640479	0.527164	0.315631	0.741432
12	2	SBM HCP	2	7.6924	18.0119	4.86791	10.6533	10.777	8.30525	21.5979	34.9513	7.76927	8.20882	9.87589	7.52687	5.20038	2.01484	9.22125	8.86876	15.7808	9.76911	3.93894	8.60693	9.18423	9.36991	20.6637	29.1982	9.08248	8.28265	9.84373	10.2398	4.83806	1.47786	10.0469	9.22816	15.3324	9.19663	0.654428	0.654961	0.636046	0.518179	0.5914	0.643225	0.50074	0.569085	0.574317	0.418996	0.159072	0.686745
24	2	SBM HCP	3	7.6924	20.5236	4.86791	10.6533	10.777	8.30525	21.5979	34.9513	7.76927	8.20882	9.87589	7.52687	5.20038	2.01484	9.22125	8.86876	15.7808	9.76911	3.64515	8.79213	8.45484	8.82189	20.1661	27.1569	8.70004	7.67761	9.45024	9.06069	4.45922	1.60667	9.38209	8.57299	14.0298	8.4643	0.719339	0.690672	0.705954	0.601877	0.650039	0.708777	0.580289	0.649447	0.641347	0.548814	0.346968	0.701121
34	2	SBM HCP	4	7.6924	23.6914	4.86791	10.6533	10.777	8.30525	21.5979	34.9513	7.76927	8.20882	9.87589	7.52687	5.20038	2.01484	9.22125	8.86876	15.7808	9.76911	3.56588	8.57407	8.70332	8.77534	20.2641	26.7426	8.55933	7.74581	9.11336	9.37957	4.68994	1.4514	9.41486	8.61978	14.0637	8.47215	0.762154	0.738678	0.737785	0.65693	0.695359	0.751565	0.64229	0.693622	0.700378	0.595387	0.414375	0.766106
45	2	SBM HCP	5	7.6924	22.9041	4.86791	10.6533	10.777	8.30525	21.5979	34.9513	7.76927	8.20882	9.87589	7.52687	5.20038	2.01484	9.22125	8.86876	15.7808	9.76911	3.58825	8.47573	7.98822	8.00851	19.6067	25.0106	7.78877	7.09955	8.68787	8.23547	4.17847	0.994347	8.59545	7.79765	13.2208	8.20108	0.752436	0.732797	0.751058	0.676148	0.695111	0.75967	0.663305	0.709532	0.70455	0.63253	0.468136	0.834253
60	2	SBM HCP	6	7.6924	24.2608	4.86791	10.6533	10.777	8.30525	21.5979	34.9513	7.76927	8.20882	9.87589	7.52687	5.20038	2.01484	9.22125	8.86876	15.7808	9.76911	4.06473	9.62462	9.81125	9.32972	22.0092	28.9258	9.20954	8.49199	9.59121	10.6592	5.08634	1.77004	10.2405	9.36011	15.5035	9.3101	0.735244	0.713544	0.711343	0.643817	0.67689	0.737591	0.624149	0.671991	0.692068	0.550981	0.350103	0.721452
4	1	SBM LCP	1	11.2356	33.6781	5.27933	11.1294	12.2543	8.94726	23.3558	38.3019	8.3268	8.64097	10.6643	8.18059	5.74751	2.21278	9.77056	9.46447	16.8934	10.3972	2.75568	7.02935	6.39265	6.51015	14.7721	19.7843	6.53291	5.80958	6.98598	6.34465	3.5659	1.0046	7.22917	6.56956	11.0169	6.6338	0.825861	0.789286	0.825963	0.757256	0.788994	0.827675	0.738256	0.7757	0.781455	0.741256	0.631722	0.848538
18	1	SBM LCP	2	11.2356	26.6063	5.27933	11.1294	12.2543	8.94726	23.3558	38.3019	8.3268	8.64097	10.6643	8.18059	5.74751	2.21278	9.77056	9.46447	16.8934	10.3972	3.19278	7.70156	7.69528	7.72363	15.6692	23.5023	7.86536	7.22156	7.99697	8.42181	4.44791	1.4673	8.66997	7.82638	13.2905	7.76023	0.744611	0.707773	0.734815	0.635462	0.716688	0.74088	0.601111	0.647077	0.683332	0.565257	0.381218	0.719978
27	1	SBM LCP	3	11.2356	24.2496	5.27933	11.1294	12.2543	8.94726	23.3558	38.3019	8.3268	8.64097	10.6643	8.18059	5.74751	2.21278	9.77056	9.46447	16.8934	10.3972	3.33506	8.16876	8.39821	7.95942	17.6431	25.2666	7.74411	7.30778	8.46972	8.26349	4.49714	1.33266	8.93081	8.15252	13.4269	8.13006	0.707305	0.659924	0.682466	0.587825	0.649998	0.694354	0.569092	0.608156	0.632018	0.531974	0.333847	0.720957
31	1	SBM LCP	4	11.2356	27.1539	5.27933	11.1294	12.2543	8.94726	23.3558	38.3019	8.3268	8.64097	10.6643	8.18059	5.74751	2.21278	9.77056	9.46447	16.8934	10.3972	2.88601	7.39454	7.03856	7.09642	15.5232	21.0117	7.05008	6.35894	7.34777	7.15945	3.89737	1.2404	7.77854	7.06202	11.6064	6.88855	0.773805	0.725081	0.762338	0.671819	0.724989	0.77301	0.649668	0.695501	0.714907	0.637875	0.484577	0.768053
41	1	SBM LCP	5	11.2356	25.5727	5.27933	11.1294	12.2543	8.94726	23.3558	38.3019	8.3268	8.64097	10.6643	8.18059	5.74751	2.21278	9.77056	9.46447	16.8934	10.3972	3.03231	7.69249	6.93591	7.12209	15.9799	21.0788	7.28347	6.50329	7.31606	7.29308	4.07807	1.16049	7.91809	7.18846	12.0659	7.13729	0.747644	0.69632	0.751323	0.650267	0.699393	0.758206	0.615692	0.669334	0.698587	0.608307	0.442493	0.769578
59	1	SBM LCP	6	11.2356	19.4993	5.27933	11.1294	12.2543	8.94726	23.3558	38.3019	8.3268	8.64097	10.6643	8.18059	5.74751	2.21278	9.77056	9.46447	16.8934	10.3972	4.06886	10.3139	10.0201	9.50665	21.5347	29.5366	9.56996	8.88984	9.78015	10.7033	5.31806	1.90845	10.6643	9.6335	16.1078	9.44763	0.555911	0.466013	0.528847	0.387772	0.468725	0.555659	0.337771	0.407201	0.471569	0.246107	-0.0730361	0.503043
[truncated: 23 more columns]

## Sheet: AA digestion rate
Cage	Treatment	Ingredient	Potential His	Rate His	Potential Ser	Rate Ser	Potential Arg	Rate Arg	Potential Gly	Rate Gly	Potential Asp	Rate Asp	Potential Glu	Rate Glu	Potential Thr	Rate Thr	Potential Ala	Rate Ala	Potential Pro	Rate Pro	Potential Lys	Rate Lys	Potential Tyr	Rate Tyr	Potential Met	Rate Met	Potential Val	Rate Val	Potential Ile	Rate Ile	Potential Leu	Rate Leu	Potential Phe	Rate Phe	Potential TAA	Rate TAA
9	7	BM	0.876918	0.0217343	0.899681	0.0211045	0.887436	0.0168646	0.834612	0.0203032	0.902266	0.0196898	0.875685	0.0178045	0.879853	0.0198561	0.881039	0.0203941	0.833162	0.0200584	0.881872	0.0184713	1	0.00541903	0.942335	0.0190771	0.841622	0.0193331	0.868391	0.0189315	0.865587	0.0201861	0.85995	0.0201593	0.864724	0.0186608
15	7	BM	0.669924	0.802682	0.670997	0.802682	0.567472	0.802682	0.600444	0.802682	0.658343	0.802682	0.593731	0.802682	0.63919	0.802682	0.659759	0.802683	0.599288	0.802683	0.575455	0.802683	0.0934796	0.802682	0.656154	0.802682	0.605733	0.802682	0.615347	0.802682	0.641829	0.802683	0.630742	0.802683	0.592368	0.802683
30	7	BM	0.748359	0.247464	0.766038	0.133592	0.709932	0.106141	0.709338	0.138877	0.739743	0.14594	0.710003	0.11845	0.737643	0.153218	0.748566	0.181719	0.704856	0.149468	0.708665	0.141365	0.601913	0.0115361			0.708308	0.157667	0.731747	0.117167	0.738331	0.167405	0.726694	0.171056	0.709446	0.134743
37	7	BM	0.953184	0.0138549	1	0.0139259	1	0.0105082	1	0.0114256	1	0.0125644	1	0.0112812	1	0.0124342	1	0.0127667	1	0.0112287	1	0.0103121	1	0.00290326	1	0.0135885	1	0.0108462	1	0.0117772	1	0.0122336	1	0.0118035	1	0.0107961
47	7	BM	0.756451	0.208262	0.771202	0.104278	0.733002	0.0753053	0.722364	0.105163	0.746157	0.119586	0.73077	0.0880454	0.748958	0.118275	0.757714	0.147448	0.719745	0.110389	0.717994	0.114429	1	0.00572489	0.815125	0.069832	0.72475	0.123193	0.750176	0.089299	0.750221	0.1323	0.739908	0.135789	0.723598	0.10345
53	7	BM	0.766242	0.0285821	0.812651	0.027461	0.780742	0.0233829	0.715099	0.0290126	0.790971	0.0260872	0.750387	0.0263394	0.775676	0.0270145	0.78626	0.0271994	0.700712	0.0295156	0.76743	0.0230166	1	0.00318242	0.924534	0.0247602	0.730555	0.0280039	0.76176	0.0285153	0.772323	0.027573	0.758178	0.027372	0.74978	0.0256759
10	4	CCM	0.818784	0.0368733	0.787086	0.0174956	0.82778	0.0357158	0.798584	0.0230959	0.794375	0.0212915	0.834531	0.0362482	0.700345	0.0221331	0.810962	0.0224433	0.703876	0.0333178	1	0.0108899	1	0.000844764	0.848142	0.0501219	0.748979	0.0218328	0.813235	0.0174411	0.803095	0.0238047	0.790432	0.0264957	0.839555	0.0183418
16	4	CCM	0.641465	0.0448719	0.534577	0.023083	0.639814	0.0443381	0.574853	0.0313896	0.668632	0.0216774	0.618502	0.054651	0.514855	0.026605	0.62427	0.0239186	0.496374	0.0513078	1	0.00679464			0.748365	0.051978	0.537611	0.0268257	0.567765	0.0220018	0.604898	0.0278453	0.6115	0.0287462	0.603725	0.0210125
26	4	CCM	0.834419	0.0371105	0.816432	0.0178948	0.87445	0.0358251	0.81793	0.0236071	0.803976	0.0225324	0.852636	0.0363482	0.72928	0.0225845	0.820428	0.0229748	0.725627	0.0323482	1	0.0120252	1	0.00179474	0.837817	0.0530085	0.772425	0.0220068	0.839388	0.0179514	0.833106	0.0236138	0.825117	0.0253619	0.861125	0.0189156
36	4	CCM	0.802405	0.0537769	0.765393	0.0241794	0.837984	0.0471117	0.770112	0.0322362	0.749467	0.0307389	0.831689	0.0489536	0.685081	0.0296995	0.76661	0.0337599	0.697509	0.0428892	1	0.014935	1	0.00207739	0.863786	0.0619156	0.706682	0.0321123	0.747134	0.0274724	0.768395	0.0357717	0.766492	0.0378952	0.794618	0.0272641
46	4	CCM	0.791375	0.061432	0.695875	0.0339651	0.826133	0.058338	0.748953	0.0369606	0.722267	0.038644	0.821637	0.0575978	0.660227	0.039087	0.741802	0.0414238	0.693058	0.0495293	0.77195	0.0269305	1	0.00336752	0.860358	0.0847541	0.685844	0.0412334	0.705023	0.0375523	0.747024	0.0447631	0.748542	0.0469728	0.743093	0.036144
57	4	CCM	1	0.0206673	1	0.0103266	1	0.0196224	1	0.0137942	1	0.0121248	1	0.0214522	1	0.0102811	1	0.0132391	1	0.014266	1	0.00996947	1	-0.00055174	1	0.0196492	1	0.0116862	1	0.0112806	1	0.0137545	1	0.0144228	1	0.0120583
1	5	ECM	0.79365	0.0284963	0.789053	0.0172691	0.860327	0.0286917	0.77444	0.0188925	0.835289	0.0160191	0.827861	0.0318323	0.684132	0.019961	0.819505	0.0213504	0.659728	0.0253425	0.889955	0.00954384	0.889804	0.00122399	0.891593	0.044618	0.797753	0.0180405	0.848582	0.0165387	0.830289	0.0229587	0.875316	0.0202383	0.812006	0.0176282
5	5	ECM	1	0.0228418	1	0.0169822	1	0.025816	1	0.0173714	1	0.0172282	1	0.026018	1	0.0153516	1	0.0193199	1	0.0170934	1	0.0136769	1	0.00475318	0.850287	0.0594993	1	0.0173955	1	0.0181917	1	0.0211556	1	0.0210855	1	0.0175921
19	5	ECM	0.896731	0.0155528	1	0.00825387	0.928976	0.0154361	1	0.00875905	1	0.0080823	0.879534	0.0186723	1	0.00749035	1	0.0102368	0.749583	0.0140851	1	0.00507713	1	-0.00110704	0.932263	0.0236374	1	0.00920557	1	0.00939161	1	0.0114625	1	0.0116323	1	0.00869752
25	5	ECM	0.818363	0.020185	0.989167	0.00915824	0.825386	0.0227563	0.847622	0.0132701	1	0.00738582	0.778295	0.0262457	0.797806	0.0123385	0.874972	0.0139342	0.702958	0.020696	1	0.00646472	1	-9.45871e-05	0.866899	0.0342801	0.851535	0.0130958	0.951074	0.0102184	0.84534	0.0155897	0.92337	0.012384	0.955593	0.0101484
35	5	ECM	0.976897	0.0143019	1	0.00971898	1	0.0162321	1	0.00984766	1	0.00927322	1	0.0157602	1	0.00837677	1	0.011343	1	0.00954449	1	0.00616174	1	-0.000741846	1	0.0170526	1	0.00987232	1	0.0101754	1	0.0124403	1	0.0126349	1	0.00971163
50	5	ECM	0.890479	0.0199533	1	0.0109092	1	0.0196736	1	0.0116302	1	0.0112397	1	0.0192591	1	0.00969306	1	0.0137493	1	0.0108697	1	0.00769264	1	-7.11566e-05	0.909923	0.0378147	1	0.0117567	1	0.0123839	1	0.0150227	1	0.0150519	1	0.0118012
3	10	Lupins	0.855167	0.139082	0.825488	0.115178	0.927724	0.171784	0.811633	0.0907849	0.847922	0.115139	0.902161	0.160327	0.778034	0.0842358	0.808987	0.0723105	0.808768	0.122474	0.883128	0.0611162	0.792453	0.0336638	0.862691	0.0347351	0.80035	0.0765698	0.825387	0.0924161	0.843401	0.103166	0.850495	0.0975752	0.832256	0.0887805
17	10	Lupins	0.828358	0.155444	0.776741	0.107574	0.898449	0.195606	0.762995	0.105498	0.787725	0.121174	0.868892	0.182158	0.709216	0.068261	0.736418	0.053011	0.760462	0.113704	0.779224	0.0503352	1	0.01407	1	0.013858	0.732514	0.0535497	0.759856	0.0778784	0.779795	0.0900968	0.786222	0.0887359	0.760377	0.0779573
23	10	Lupins	0.913727	0.0888205	0.881933	0.0708655	0.95297	0.112762	0.857762	0.0693036	0.880413	0.0749759	0.925853	0.103879	0.835428	0.051825	0.844543	0.0471711	0.855932	0.0737593	0.920015	0.0442157	1	0.0201606	1	0.0177397	0.860617	0.0479334	0.87788	0.0576213	0.893188	0.0619776	0.897125	0.0618531	0.88302	0.0557928
42	10	Lupins	1	0.0329867	1	0.02933	1	0.0398282	1	0.0269836	1	0.029388	1	0.0363151	1	0.0233385	1	0.0223762	1	0.027733	1	0.0258905	1	0.0182921	1	0.018457	1	0.0236563	1	0.0269042	1	0.0286914	1	0.0289369	1	0.0267667
55	10	Lupins	0.843385	0.117742	0.786844	0.0961359	0.909398	0.136603	0.793234	0.086681	0.803946	0.0983382	0.88795	0.121268	0.739132	0.0768313	0.811658	0.059664	0.770886	0.0991659	0.772452	0.0779385	0.601136	0.058866	1	0.0247624	0.784259	0.0655973	0.811725	0.0776607	0.842997	0.0815288	0.850298	0.080642	0.806907	0.0763157
8	9	Peas	0.783335	0.0415752	0.776667	0.0330236	0.842867	0.0840995	0.722836	0.0313584	0.757164	0.0567149	0.814115	0.0637064	0.738112	0.0221962	0.79083	0.0265169	0.735384	0.0327025	0.77438	0.0598059	1	0.00566373	1	0.00933281	0.773944	0.0248974	0.78845	0.0261891	0.799418	0.0293594	0.798346	0.033273	0.781378	0.0271224
20	9	Peas	0.802498	0.122548	0.780839	0.10455	0.899927	0.189311	0.756048	0.087889	0.825279	0.141483	0.868549	0.160049	0.739553	0.0663871	0.779846	0.0854636	0.756217	0.100342	0.866511	0.138992	0.915617	0.0115037	0.863559	0.0227741	0.75861	0.074464	0.771135	0.0801362	0.798996	0.0950691	0.808996	0.101808	0.787276	0.081537
21	9	Peas	0.789547	0.126972	0.762891	0.098001	0.887398	0.197387	0.740057	0.0857409	0.81339	0.139418	0.851814	0.15305	0.733242	0.0469673	0.768539	0.0626214	0.736373	0.0931856	0.848393	0.142885	1	0.00783014	1	0.0120245	0.75136	0.0567562	0.765785	0.0590594	0.784123	0.0729315	0.792303	0.0851365	0.77438	0.0617027
39	9	Peas	0.865795	0.0428838	0.854668	0.035457	0.91258	0.0824534	0.842155	0.0327646	0.864758	0.0543279	0.897085	0.0623801	0.891193	0.021699	0.900438	0.0274653	0.827409	0.0351494	0.918524	0.0463626	1	0.00802839	1	0.0119905	1	0.0194327	0.886449	0.0274606	0.89409	0.0310102	0.883917	0.0361449	0.910652	0.0265935
48	9	Peas	0.807244	0.10384	0.778137	0.0931804	0.890644	0.178438	0.765956	0.0802057	0.81834	0.126049	0.862107	0.141667	0.740835	0.0697324	0.787558	0.0840198	0.75632	0.0847984	0.867813	0.133607	1	0.0152313	1	0.025591	0.768196	0.0702989	0.784781	0.0714107	0.801572	0.0870686	0.809007	0.0905176	0.798283	0.0761229
52	9	Peas	0.811567	0.064232	0.789511	0.0584689	0.895295	0.113217	0.784389	0.0504107	0.815932	0.0833644	0.867844	0.093601	0.759913	0.0426826	0.77741	0.0552999	0.777781	0.0540269	0.835202	0.0907872	1	0.0099714	1	0.017093	0.77545	0.0467088	0.809948	0.0451725	0.817145	0.0532274	0.818873	0.0572676	0.807787	0.0483847
4	2	SBM HCP	1	0.0117947	1	0.0112608	1	0.0107623	1	0.00911001	1	0.0106295	1	0.0129936	1	0.00832253	1	0.00949316	1	0.0107585	1	0.00634763	1	0.00315511	1	0.0101973	1	0.00889957	1	0.00952618	1	0.0102907	1	0.0107498	1	0.00913998
12	2	SBM HCP	0.71034	0.84262	0.700148	0.84262	0.701083	0.84262	0.629221	0.842623	0.670921	0.842634	0.723178	0.842635	0.612847	0.842637	0.6497	0.842637	0.668462	0.84264	0.553242	0.84264	0.353376	0.842639	0.758896	0.0897179	0.629486	0.802679	0.647233	0.80268	0.672908	0.80268	0.683811	0.802682	0.644704	0.802682
24	2	SBM HCP	0.618414	0.0988061	0.611877	0.102271	0.611359	0.0734081	0.497981	0.109964	0.558129	0.135129	0.620712	0.142423	0.477859	0.0939568	0.53933	0.0861772	0.553354	0.132916	1	0.0058499	1	0.00205061	1	0.0122931	1	0.00831612	1	0.00888025	1	0.00986795	1	0.0104039	1	0.00880322
34	2	SBM HCP	0.779596	0.0597857	0.763686	0.0595685	0.789857	0.0489681	0.701122	0.0517717	0.713708	0.0756441	0.764563	0.0864018	0.696763	0.0443655	0.744347	0.0469467	0.722984	0.0656579	0.799718	0.0202792	1	0.00709329	0.815988	0.0428807	0.732813	0.0422615	0.740821	0.0465464	0.750853	0.0562168	0.755244	0.0592898	0.74099	0.0441692
45	2	SBM HCP	1	0.016702	1	0.0159439	1	0.0149069	1	0.0123023	1	0.0138129	1	0.0176643	1	0.0115165	1	0.0131862	1	0.0142824	1	0.00927771	1	0.00461284	1	0.0157071	1	0.012322	1	0.0131251	1	0.0144866	1	0.0149377	1	0.0127955
58	2	SBM HCP	0.746081	0.0948866	0.713899	0.101357	0.790709	0.0662168	0.681492	0.0778395	0.707594	0.09492	0.769815	0.108079	0.662614	0.070316	0.716888	0.0690192	0.689473	0.100273	1	0.0151059	1	0.00779489	0.773304	0.0835733	0.695357	0.0641508	0.707998	0.0708116	0.723869	0.0835619	0.725186	0.085278	0.713562	0.0656928
18	1	SBM LCP	0.773735	0.149486	0.74271	0.153181	0.782128	0.133968	0.695324	0.152272	0.73626	0.156472	0.780959	0.163297	0.674199	0.15677	0.709552	0.144194	0.731852	0.151738	0.670068	0.0998802	0.573515	0.042898	0.804813	0.0755638	0.691964	0.136465	0.713009	0.135902	0.731808	0.154701	0.74089	0.148075	0.718602	0.130436
27	1	SBM LCP	0.793953	0.0461096	0.771779	0.041189	0.7904	0.0448906	0.728396	0.0345704	0.757675	0.0485416	0.769669	0.0661297	0.736756	0.0272741	0.770682	0.0282404	0.733699	0.0509043	1	0.0113377	1	0.00615888	0.909002	0.0235322	0.767424	0.0265297	0.771433	0.0303061	0.764949	0.0354857	0.767161	0.0397073	0.782419	0.028738
31	1	SBM LCP	0.969471	0.0169661	1	0.0142949	1	0.0157185	1	0.0116979	1	0.0139795	1	0.0170741	1	0.0108436	1	0.012193	1	0.013635	1	0.00943738	1	0.00482856	1	0.0160919	1	0.0113154	1	0.0122987	1	0.0136023	1	0.0139623	1	0.0123858
41	1	SBM LCP	0.924856	0.0189285	0.984213	0.0147205	1	0.0160988	1	0.0116664	1	0.0139569	1	0.0175496	1	0.0106262	1	0.0122636	1	0.0136207	1	0.0097714	1	0.00512127	1	0.015996	1	0.0113844	1	0.0124715	1	0.0137532	1	0.0142228	1	0.0125447
59	1	SBM LCP	0.73819	0.0882981	0.68252	0.0886499	0.742264	0.0823201	0.631613	0.0791808	0.685751	0.0879554	0.745295	0.100859	0.59237	0.079487	0.651369	0.0779243	0.688134	0.087334	0.594234	0.0506676	0.552182	0.0167625	0.761141	0.0778355	0.642576	0.0677688	0.674244	0.068927	0.682847	0.0823769	0.700637	0.0806014	0.665568	0.0727057
60	1	SBM LCP	1	0.0111982	1	0.009425	1	0.010529	1	0.00771354	1	0.00927128	1	0.0119777	1	0.00653594	1	0.00807094	1	0.009451	1	0.00459799	1	0.000633461	1	0.010055	1	0.00730991	1	0.00806219	1	0.00894413	1	0.00936578	1	0.00782928
59	1	SBM LCP	0.73819	0.0882981	0.68252	0.0886499	0.742264	0.0823201	0.631613	0.0791808	0.685751	0.0879554	0.745295	0.100859	0.59237	0.079487	0.651369	0.0779243	0.688134	0.087334	0.594234	0.0506676	0.552182	0.0167625	0.761141	0.0778355	0.642576	0.0677688	0.674244	0.068927	0.682847	0.0823769	0.700637	0.0806014	0.665568	0.0727057
